# Supplementary material for: A community effort to optimize sequence-based deep learning models of gene regulation
Source: Nat Biotechnol. 2024 Oct 11;43(8):1373–83. doi: 10.1038/s41587-024-02414-w (PMC12339383; doi:10.1038/s41587-024-02414-w)
Supplement: Supplementary file 3 — Statistical source data. [file 41587_2024_2414_MOESM3_ESM.xlsx]

## Sheet: pearson_position_violin
team_name	variable	value
Autosome.org	0	1
BHI	0	2
Unlock_DNA	0	4
Camformers	0	5
NAD	0	10
wztr	0	3
High Schoolers	0	6
BioNML	0	7
BUGF	0	8
mt	0	9
Autosome.org	1	1
BHI	1	2
Unlock_DNA	1	3
Camformers	1	5
NAD	1	8
wztr	1	4
High Schoolers	1	6
BioNML	1	7
BUGF	1	9
mt	1	10
Autosome.org	2	1
BHI	2	2
Unlock_DNA	2	5
Camformers	2	4
NAD	2	8
wztr	2	3
High Schoolers	2	6
BioNML	2	7
BUGF	2	9
mt	2	10
Autosome.org	3	1
BHI	3	2
Unlock_DNA	3	5
Camformers	3	3
NAD	3	7
wztr	3	4
High Schoolers	3	8
BioNML	3	9
BUGF	3	6
mt	3	10
Autosome.org	4	1
BHI	4	2
Unlock_DNA	4	3
Camformers	4	7
NAD	4	5
wztr	4	4
High Schoolers	4	6
BioNML	4	8
BUGF	4	10
mt	4	11
Autosome.org	5	1
BHI	5	2
Unlock_DNA	5	5
Camformers	5	6
NAD	5	7
wztr	5	3
High Schoolers	5	4
BioNML	5	8
BUGF	5	9
mt	5	12
Autosome.org	6	1
BHI	6	2
Unlock_DNA	6	4
Camformers	6	6
NAD	6	5
wztr	6	3
High Schoolers	6	7
BioNML	6	8
BUGF	6	10
mt	6	9
Autosome.org	7	1
BHI	7	2
Unlock_DNA	7	5
Camformers	7	7
NAD	7	8
wztr	7	3
High Schoolers	7	4
BioNML	7	6
BUGF	7	9
mt	7	10
Autosome.org	8	1
BHI	8	2
Unlock_DNA	8	4
Camformers	8	6
NAD	8	5
wztr	8	3
High Schoolers	8	7
BioNML	8	8
BUGF	8	10
mt	8	9
Autosome.org	9	1
BHI	9	2
Unlock_DNA	9	3
Camformers	9	4
NAD	9	8
wztr	9	5
High Schoolers	9	6
BioNML	9	9
BUGF	9	7
mt	9	10
Autosome.org	10	1
BHI	10	2
Unlock_DNA	10	3
Camformers	10	7
NAD	10	5
wztr	10	4
High Schoolers	10	6
BioNML	10	8
BUGF	10	10
mt	10	11
Autosome.org	11	1
BHI	11	2
Unlock_DNA	11	4
Camformers	11	5
NAD	11	6
wztr	11	3
High Schoolers	11	7
BioNML	11	9
BUGF	11	12
mt	11	11
Autosome.org	12	1
BHI	12	2
Unlock_DNA	12	4
Camformers	12	5
NAD	12	6
wztr	12	3
High Schoolers	12	7
BioNML	12	8
BUGF	12	13
mt	12	11
Autosome.org	13	1
BHI	13	2
Unlock_DNA	13	4
Camformers	13	8
NAD	13	6
wztr	13	7
High Schoolers	13	3
BioNML	13	5
BUGF	13	10
mt	13	9
Autosome.org	14	1
BHI	14	2
Unlock_DNA	14	3
Camformers	14	5
NAD	14	6
wztr	14	4
High Schoolers	14	10
BioNML	14	8
BUGF	14	7
mt	14	9
Autosome.org	15	1
BHI	15	2
Unlock_DNA	15	3
Camformers	15	6
NAD	15	7
wztr	15	4
High Schoolers	15	5
BioNML	15	8
BUGF	15	9
mt	15	10
Autosome.org	16	1
BHI	16	2
Unlock_DNA	16	4
Camformers	16	5
NAD	16	7
wztr	16	3
High Schoolers	16	6
BioNML	16	10
BUGF	16	9
mt	16	11
Autosome.org	17	1
BHI	17	2
Unlock_DNA	17	5
Camformers	17	4
NAD	17	10
wztr	17	3
High Schoolers	17	6
BioNML	17	7
BUGF	17	8
mt	17	9
Autosome.org	18	1
BHI	18	2
Unlock_DNA	18	4
Camformers	18	3
NAD	18	10
wztr	18	5
High Schoolers	18	6
BioNML	18	9
BUGF	18	8
mt	18	7
Autosome.org	19	1
BHI	19	2
Unlock_DNA	19	3
Camformers	19	9
NAD	19	4
wztr	19	6
High Schoolers	19	5
BioNML	19	7
BUGF	19	12
mt	19	8
Autosome.org	20	1
BHI	20	2
Unlock_DNA	20	3
Camformers	20	6
NAD	20	8
wztr	20	4
High Schoolers	20	7
BioNML	20	5
BUGF	20	12
mt	20	9
Autosome.org	21	1
BHI	21	2
Unlock_DNA	21	4
Camformers	21	8
NAD	21	6
wztr	21	3
High Schoolers	21	5
BioNML	21	7
BUGF	21	10
mt	21	13
Autosome.org	22	1
BHI	22	2
Unlock_DNA	22	3
Camformers	22	6
NAD	22	10
wztr	22	4
High Schoolers	22	5
BioNML	22	7
BUGF	22	8
mt	22	9
Autosome.org	23	1
BHI	23	2
Unlock_DNA	23	6
Camformers	23	4
NAD	23	7
wztr	23	3
High Schoolers	23	5
BioNML	23	9
BUGF	23	8
mt	23	10
Autosome.org	24	1
BHI	24	2
Unlock_DNA	24	3
Camformers	24	12
NAD	24	5
wztr	24	8
High Schoolers	24	4
BioNML	24	6
BUGF	24	13
mt	24	9
Autosome.org	25	1
BHI	25	2
Unlock_DNA	25	3
Camformers	25	8
NAD	25	4
wztr	25	6
High Schoolers	25	5
BioNML	25	7
BUGF	25	12
mt	25	9
Autosome.org	26	1
BHI	26	2
Unlock_DNA	26	4
Camformers	26	8
NAD	26	5
wztr	26	3
High Schoolers	26	7
BioNML	26	6
BUGF	26	9
mt	26	10
Autosome.org	27	1
BHI	27	2
Unlock_DNA	27	4
Camformers	27	6
NAD	27	5
wztr	27	3
High Schoolers	27	7
BioNML	27	8
BUGF	27	12
mt	27	10
Autosome.org	28	1
BHI	28	2
Unlock_DNA	28	3
Camformers	28	4
NAD	28	9
wztr	28	5
High Schoolers	28	6
BioNML	28	10
BUGF	28	7
mt	28	8
Autosome.org	29	1
BHI	29	2
Unlock_DNA	29	4
Camformers	29	6
NAD	29	5
wztr	29	3
High Schoolers	29	7
BioNML	29	10
BUGF	29	8
mt	29	9
Autosome.org	30	1
BHI	30	2
Unlock_DNA	30	5
Camformers	30	4
NAD	30	6
wztr	30	3
High Schoolers	30	7
BioNML	30	8
BUGF	30	9
mt	30	10
Autosome.org	31	1
BHI	31	2
Unlock_DNA	31	3
Camformers	31	5
NAD	31	8
wztr	31	4
High Schoolers	31	7
BioNML	31	6
BUGF	31	9
mt	31	10
Autosome.org	32	1
BHI	32	2
Unlock_DNA	32	3
Camformers	32	5
NAD	32	6
wztr	32	4
High Schoolers	32	8
BioNML	32	9
BUGF	32	7
mt	32	10
Autosome.org	33	1
BHI	33	2
Unlock_DNA	33	4
Camformers	33	3
NAD	33	6
wztr	33	5
High Schoolers	33	8
BioNML	33	9
BUGF	33	7
mt	33	10
Autosome.org	34	1
BHI	34	2
Unlock_DNA	34	3
Camformers	34	5
NAD	34	6
wztr	34	4
High Schoolers	34	7
BioNML	34	8
BUGF	34	9
mt	34	10
Autosome.org	35	1
BHI	35	2
Unlock_DNA	35	4
Camformers	35	5
NAD	35	6
wztr	35	3
High Schoolers	35	7
BioNML	35	8
BUGF	35	10
mt	35	12
Autosome.org	36	1
BHI	36	2
Unlock_DNA	36	3
Camformers	36	6
NAD	36	5
wztr	36	4
High Schoolers	36	7
BioNML	36	8
BUGF	36	13
mt	36	9
Autosome.org	37	1
BHI	37	2
Unlock_DNA	37	3
Camformers	37	5
NAD	37	6
wztr	37	4
High Schoolers	37	7
BioNML	37	11
BUGF	37	9
mt	37	8
Autosome.org	38	1
BHI	38	2
Unlock_DNA	38	3
Camformers	38	4
NAD	38	8
wztr	38	5
High Schoolers	38	7
BioNML	38	6
BUGF	38	10
mt	38	9
Autosome.org	39	1
BHI	39	2
Unlock_DNA	39	5
Camformers	39	4
NAD	39	6
wztr	39	3
High Schoolers	39	7
BioNML	39	8
BUGF	39	10
mt	39	9
Autosome.org	40	1
BHI	40	2
Unlock_DNA	40	3
Camformers	40	5
NAD	40	7
wztr	40	8
High Schoolers	40	4
BioNML	40	6
BUGF	40	10
mt	40	11
Autosome.org	41	1
BHI	41	2
Unlock_DNA	41	4
Camformers	41	5
NAD	41	10
wztr	41	3
High Schoolers	41	7
BioNML	41	9
BUGF	41	8
mt	41	6
Autosome.org	42	1
BHI	42	2
Unlock_DNA	42	3
Camformers	42	4
NAD	42	8
wztr	42	5
High Schoolers	42	6
BioNML	42	9
BUGF	42	7
mt	42	10
Autosome.org	43	1
BHI	43	2
Unlock_DNA	43	3
Camformers	43	5
NAD	43	7
wztr	43	4
High Schoolers	43	6
BioNML	43	9
BUGF	43	12
mt	43	8
Autosome.org	44	1
BHI	44	2
Unlock_DNA	44	4
Camformers	44	6
NAD	44	5
wztr	44	3
High Schoolers	44	7
BioNML	44	8
BUGF	44	9
mt	44	10
Autosome.org	45	1
BHI	45	2
Unlock_DNA	45	3
Camformers	45	6
NAD	45	5
wztr	45	4
High Schoolers	45	11
BioNML	45	8
BUGF	45	12
mt	45	7
Autosome.org	46	1
BHI	46	2
Unlock_DNA	46	3
Camformers	46	5
NAD	46	8
wztr	46	4
High Schoolers	46	6
BioNML	46	7
BUGF	46	10
mt	46	9
Autosome.org	47	1
BHI	47	2
Unlock_DNA	47	3
Camformers	47	6
NAD	47	5
wztr	47	4
High Schoolers	47	7
BioNML	47	8
BUGF	47	9
mt	47	10
Autosome.org	48	1
BHI	48	2
Unlock_DNA	48	3
Camformers	48	4
NAD	48	10
wztr	48	5
High Schoolers	48	6
BioNML	48	9
BUGF	48	8
mt	48	7
Autosome.org	49	1
BHI	49	2
Unlock_DNA	49	5
Camformers	49	3
NAD	49	7
wztr	49	4
High Schoolers	49	6
BioNML	49	10
BUGF	49	9
mt	49	8
Autosome.org	50	1
BHI	50	2
Unlock_DNA	50	3
Camformers	50	5
NAD	50	6
wztr	50	4
High Schoolers	50	7
BioNML	50	10
BUGF	50	8
mt	50	9
Autosome.org	51	1
BHI	51	2
Unlock_DNA	51	3
Camformers	51	5
NAD	51	6
wztr	51	4
High Schoolers	51	8
BioNML	51	7
BUGF	51	11
mt	51	9
Autosome.org	52	1
BHI	52	2
Unlock_DNA	52	5
Camformers	52	3
NAD	52	7
wztr	52	4
High Schoolers	52	6
BioNML	52	8
BUGF	52	10
mt	52	9
Autosome.org	53	1
BHI	53	2
Unlock_DNA	53	3
Camformers	53	4
NAD	53	6
wztr	53	5
High Schoolers	53	9
BioNML	53	8
BUGF	53	11
mt	53	7
Autosome.org	54	1
BHI	54	2
Unlock_DNA	54	3
Camformers	54	4
NAD	54	7
wztr	54	5
High Schoolers	54	8
BioNML	54	6
BUGF	54	9
mt	54	10
Autosome.org	55	1
BHI	55	2
Unlock_DNA	55	5
Camformers	55	4
NAD	55	7
wztr	55	3
High Schoolers	55	6
BioNML	55	8
BUGF	55	9
mt	55	10
Autosome.org	56	1
BHI	56	2
Unlock_DNA	56	3
Camformers	56	6
NAD	56	7
wztr	56	4
High Schoolers	56	5
BioNML	56	8
BUGF	56	9
mt	56	10
Autosome.org	57	1
BHI	57	2
Unlock_DNA	57	3
Camformers	57	10
NAD	57	6
wztr	57	7
High Schoolers	57	4
BioNML	57	5
BUGF	57	12
mt	57	11
Autosome.org	58	1
BHI	58	2
Unlock_DNA	58	3
Camformers	58	5
NAD	58	7
wztr	58	4
High Schoolers	58	6
BioNML	58	8
BUGF	58	10
mt	58	9
Autosome.org	59	1
BHI	59	2
Unlock_DNA	59	3
Camformers	59	5
NAD	59	10
wztr	59	4
High Schoolers	59	6
BioNML	59	7
BUGF	59	8
mt	59	9
Autosome.org	60	1
BHI	60	2
Unlock_DNA	60	4
Camformers	60	6
NAD	60	5
wztr	60	3
High Schoolers	60	7
BioNML	60	9
BUGF	60	11
mt	60	10
Autosome.org	61	1
BHI	61	2
Unlock_DNA	61	5
Camformers	61	4
NAD	61	6
wztr	61	3
High Schoolers	61	9
BioNML	61	11
BUGF	61	7
mt	61	8
Autosome.org	62	1
BHI	62	2
Unlock_DNA	62	5
Camformers	62	3
NAD	62	6
wztr	62	4
High Schoolers	62	7
BioNML	62	8
BUGF	62	10
mt	62	9
Autosome.org	63	1
BHI	63	2
Unlock_DNA	63	5
Camformers	63	4
NAD	63	6
wztr	63	3
High Schoolers	63	8
BioNML	63	9
BUGF	63	10
mt	63	7
Autosome.org	64	1
BHI	64	2
Unlock_DNA	64	6
Camformers	64	5
NAD	64	7
wztr	64	3
High Schoolers	64	4
BioNML	64	8
BUGF	64	10
mt	64	9
Autosome.org	65	1
BHI	65	2
Unlock_DNA	65	3
Camformers	65	4
NAD	65	8
wztr	65	5
High Schoolers	65	10
BioNML	65	9
BUGF	65	6
mt	65	7
Autosome.org	66	1
BHI	66	2
Unlock_DNA	66	4
Camformers	66	3
NAD	66	7
wztr	66	5
High Schoolers	66	10
BioNML	66	11
BUGF	66	6
mt	66	8
Autosome.org	67	1
BHI	67	2
Unlock_DNA	67	3
Camformers	67	5
NAD	67	7
wztr	67	4
High Schoolers	67	6
BioNML	67	9
BUGF	67	8
mt	67	10
Autosome.org	68	1
BHI	68	2
Unlock_DNA	68	4
Camformers	68	3
NAD	68	6
wztr	68	5
High Schoolers	68	8
BioNML	68	7
BUGF	68	10
mt	68	11
Autosome.org	69	1
BHI	69	2
Unlock_DNA	69	3
Camformers	69	9
NAD	69	4
wztr	69	10
High Schoolers	69	5
BioNML	69	7
BUGF	69	11
mt	69	6
Autosome.org	70	1
BHI	70	2
Unlock_DNA	70	3
Camformers	70	5
NAD	70	10
wztr	70	4
High Schoolers	70	6
BioNML	70	9
BUGF	70	7
mt	70	8
Autosome.org	71	1
BHI	71	2
Unlock_DNA	71	3
Camformers	71	5
NAD	71	6
wztr	71	4
High Schoolers	71	11
BioNML	71	7
BUGF	71	8
mt	71	12
Autosome.org	72	1
BHI	72	2
Unlock_DNA	72	3
Camformers	72	5
NAD	72	7
wztr	72	4
High Schoolers	72	6
BioNML	72	9
BUGF	72	8
mt	72	10
Autosome.org	73	1
BHI	73	2
Unlock_DNA	73	3
Camformers	73	5
NAD	73	6
wztr	73	4
High Schoolers	73	7
BioNML	73	9
BUGF	73	10
mt	73	8
Autosome.org	74	1
BHI	74	2
Unlock_DNA	74	3
Camformers	74	5
NAD	74	8
wztr	74	4
High Schoolers	74	6
BioNML	74	10
BUGF	74	9
mt	74	7
Autosome.org	75	1
BHI	75	2
Unlock_DNA	75	3
Camformers	75	7
NAD	75	4
wztr	75	8
High Schoolers	75	5
BioNML	75	11
BUGF	75	10
mt	75	9
Autosome.org	76	1
BHI	76	2
Unlock_DNA	76	3
Camformers	76	6
NAD	76	10
wztr	76	5
High Schoolers	76	9
BioNML	76	4
BUGF	76	7
mt	76	8
Autosome.org	77	1
BHI	77	2
Unlock_DNA	77	3
Camformers	77	4
NAD	77	7
wztr	77	5
High Schoolers	77	6
BioNML	77	9
BUGF	77	8
mt	77	10
Autosome.org	78	1
BHI	78	2
Unlock_DNA	78	5
Camformers	78	4
NAD	78	6
wztr	78	3
High Schoolers	78	7
BioNML	78	10
BUGF	78	9
mt	78	12
Autosome.org	79	1
BHI	79	2
Unlock_DNA	79	3
Camformers	79	6
NAD	79	7
wztr	79	4
High Schoolers	79	8
BioNML	79	5
BUGF	79	9
mt	79	11
Autosome.org	80	1
BHI	80	2
Unlock_DNA	80	3
Camformers	80	6
NAD	80	7
wztr	80	5
High Schoolers	80	4
BioNML	80	9
BUGF	80	11
mt	80	8
Autosome.org	81	1
BHI	81	2
Unlock_DNA	81	3
Camformers	81	6
NAD	81	9
wztr	81	4
High Schoolers	81	5
BioNML	81	8
BUGF	81	7
mt	81	10
Autosome.org	82	1
BHI	82	2
Unlock_DNA	82	3
Camformers	82	5
NAD	82	7
wztr	82	4
High Schoolers	82	6
BioNML	82	9
BUGF	82	10
mt	82	8
Autosome.org	83	1
BHI	83	2
Unlock_DNA	83	5
Camformers	83	3
NAD	83	7
wztr	83	4
High Schoolers	83	8
BioNML	83	10
BUGF	83	6
mt	83	9
Autosome.org	84	1
BHI	84	2
Unlock_DNA	84	4
Camformers	84	5
NAD	84	7
wztr	84	3
High Schoolers	84	9
BioNML	84	8
BUGF	84	6
mt	84	13
Autosome.org	85	1
BHI	85	2
Unlock_DNA	85	3
Camformers	85	5
NAD	85	7
wztr	85	4
High Schoolers	85	6
BioNML	85	8
BUGF	85	11
mt	85	10
Autosome.org	86	1
BHI	86	2
Unlock_DNA	86	5
Camformers	86	4
NAD	86	7
wztr	86	3
High Schoolers	86	6
BioNML	86	10
BUGF	86	8
mt	86	9
Autosome.org	87	1
BHI	87	2
Unlock_DNA	87	5
Camformers	87	7
NAD	87	4
wztr	87	3
High Schoolers	87	6
BioNML	87	9
BUGF	87	8
mt	87	10
Autosome.org	88	1
BHI	88	2
Unlock_DNA	88	5
Camformers	88	3
NAD	88	8
wztr	88	4
High Schoolers	88	9
BioNML	88	7
BUGF	88	10
mt	88	6
Autosome.org	89	1
BHI	89	2
Unlock_DNA	89	3
Camformers	89	5
NAD	89	8
wztr	89	4
High Schoolers	89	6
BioNML	89	7
BUGF	89	9
mt	89	11
Autosome.org	90	1
BHI	90	2
Unlock_DNA	90	5
Camformers	90	8
NAD	90	4
wztr	90	3
High Schoolers	90	6
BioNML	90	7
BUGF	90	10
mt	90	11
Autosome.org	91	1
BHI	91	2
Unlock_DNA	91	5
Camformers	91	7
NAD	91	4
wztr	91	3
High Schoolers	91	6
BioNML	91	9
BUGF	91	10
mt	91	12
Autosome.org	92	1
BHI	92	2
Unlock_DNA	92	6
Camformers	92	9
NAD	92	4
wztr	92	5
High Schoolers	92	3
BioNML	92	7
BUGF	92	11
mt	92	10
Autosome.org	93	1
BHI	93	2
Unlock_DNA	93	4
Camformers	93	5
NAD	93	7
wztr	93	3
High Schoolers	93	6
BioNML	93	10
BUGF	93	8
mt	93	9
Autosome.org	94	1
BHI	94	2
Unlock_DNA	94	3
Camformers	94	4
NAD	94	8
wztr	94	6
High Schoolers	94	7
BioNML	94	9
BUGF	94	5
mt	94	10
Autosome.org	95	1
BHI	95	2
Unlock_DNA	95	3
Camformers	95	5
NAD	95	8
wztr	95	4
High Schoolers	95	6
BioNML	95	7
BUGF	95	9
mt	95	10
Autosome.org	96	1
BHI	96	2
Unlock_DNA	96	5
Camformers	96	4
NAD	96	8
wztr	96	3
High Schoolers	96	7
BioNML	96	6
BUGF	96	9
mt	96	10
Autosome.org	97	1
BHI	97	2
Unlock_DNA	97	3
Camformers	97	4
NAD	97	8
wztr	97	5
High Schoolers	97	7
BioNML	97	6
BUGF	97	10
mt	97	9
Autosome.org	98	1
BHI	98	2
Unlock_DNA	98	5
Camformers	98	6
NAD	98	7
wztr	98	3
High Schoolers	98	4
BioNML	98	8
BUGF	98	11
mt	98	10
Autosome.org	99	1
BHI	99	2
Unlock_DNA	99	3
Camformers	99	5
NAD	99	6
wztr	99	4
High Schoolers	99	9
BioNML	99	7
BUGF	99	10
mt	99	11
Autosome.org	100	1
BHI	100	2
Unlock_DNA	100	3
Camformers	100	5
NAD	100	7
wztr	100	12
High Schoolers	100	8
BioNML	100	4
BUGF	100	11
mt	100	6
Autosome.org	101	1
BHI	101	2
Unlock_DNA	101	4
Camformers	101	5
NAD	101	6
wztr	101	3
High Schoolers	101	7
BioNML	101	11
BUGF	101	8
mt	101	9
Autosome.org	102	1
BHI	102	2
Unlock_DNA	102	4
Camformers	102	6
NAD	102	7
wztr	102	3
High Schoolers	102	5
BioNML	102	11
BUGF	102	10
mt	102	8
Autosome.org	103	1
BHI	103	2
Unlock_DNA	103	3
Camformers	103	4
NAD	103	10
wztr	103	5
High Schoolers	103	7
BioNML	103	9
BUGF	103	8
mt	103	6
Autosome.org	104	1
BHI	104	2
Unlock_DNA	104	4
Camformers	104	3
NAD	104	10
wztr	104	5
High Schoolers	104	7
BioNML	104	9
BUGF	104	8
mt	104	6
Autosome.org	105	1
BHI	105	2
Unlock_DNA	105	3
Camformers	105	9
NAD	105	5
wztr	105	7
High Schoolers	105	4
BioNML	105	6
BUGF	105	12
mt	105	8
Autosome.org	106	1
BHI	106	2
Unlock_DNA	106	3
Camformers	106	5
NAD	106	10
wztr	106	4
High Schoolers	106	8
BioNML	106	7
BUGF	106	6
mt	106	9
Autosome.org	107	1
BHI	107	2
Unlock_DNA	107	5
Camformers	107	4
NAD	107	7
wztr	107	3
High Schoolers	107	8
BioNML	107	6
BUGF	107	9
mt	107	10
Autosome.org	108	1
BHI	108	2
Unlock_DNA	108	5
Camformers	108	3
NAD	108	6
wztr	108	4
High Schoolers	108	9
BioNML	108	7
BUGF	108	8
mt	108	10
Autosome.org	109	1
BHI	109	2
Unlock_DNA	109	3
Camformers	109	6
NAD	109	7
wztr	109	5
High Schoolers	109	4
BioNML	109	8
BUGF	109	9
mt	109	10
Autosome.org	110	1
BHI	110	2
Unlock_DNA	110	4
Camformers	110	9
NAD	110	5
wztr	110	6
High Schoolers	110	3
BioNML	110	8
BUGF	110	13
mt	110	10
Autosome.org	111	1
BHI	111	2
Unlock_DNA	111	3
Camformers	111	7
NAD	111	4
wztr	111	5
High Schoolers	111	6
BioNML	111	10
BUGF	111	11
mt	111	9
Autosome.org	112	1
BHI	112	2
Unlock_DNA	112	5
Camformers	112	3
NAD	112	6
wztr	112	4
High Schoolers	112	8
BioNML	112	7
BUGF	112	9
mt	112	10
Autosome.org	113	1
BHI	113	2
Unlock_DNA	113	3
Camformers	113	5
NAD	113	9
wztr	113	4
High Schoolers	113	6
BioNML	113	7
BUGF	113	10
mt	113	8
Autosome.org	114	1
BHI	114	2
Unlock_DNA	114	3
Camformers	114	4
NAD	114	9
wztr	114	6
High Schoolers	114	10
BioNML	114	5
BUGF	114	7
mt	114	8
Autosome.org	115	1
BHI	115	2
Unlock_DNA	115	3
Camformers	115	5
NAD	115	7
wztr	115	4
High Schoolers	115	8
BioNML	115	6
BUGF	115	9
mt	115	10
Autosome.org	116	1
BHI	116	2
Unlock_DNA	116	5
Camformers	116	4
NAD	116	8
wztr	116	3
High Schoolers	116	7
BioNML	116	10
BUGF	116	9
mt	116	6
Autosome.org	117	1
BHI	117	2
Unlock_DNA	117	3
Camformers	117	5
NAD	117	6
wztr	117	4
High Schoolers	117	7
BioNML	117	8
BUGF	117	10
mt	117	9
Autosome.org	118	1
BHI	118	2
Unlock_DNA	118	3
Camformers	118	8
NAD	118	5
wztr	118	6
High Schoolers	118	4
BioNML	118	7
BUGF	118	11
mt	118	10
Autosome.org	119	1
BHI	119	2
Unlock_DNA	119	3
Camformers	119	4
NAD	119	8
wztr	119	5
High Schoolers	119	6
BioNML	119	7
BUGF	119	9
mt	119	11
Autosome.org	120	1
BHI	120	2
Unlock_DNA	120	5
Camformers	120	4
NAD	120	7
wztr	120	3
High Schoolers	120	6
BioNML	120	8
BUGF	120	9
mt	120	13
Autosome.org	121	1
BHI	121	2
Unlock_DNA	121	3
Camformers	121	7
NAD	121	6
wztr	121	4
High Schoolers	121	8
BioNML	121	9
BUGF	121	5
mt	121	11
Autosome.org	122	1
BHI	122	2
Unlock_DNA	122	4
Camformers	122	5
NAD	122	9
wztr	122	3
High Schoolers	122	6
BioNML	122	8
BUGF	122	11
mt	122	7
Autosome.org	123	1
BHI	123	2
Unlock_DNA	123	3
Camformers	123	6
NAD	123	4
wztr	123	5
High Schoolers	123	7
BioNML	123	9
BUGF	123	11
mt	123	12
Autosome.org	124	1
BHI	124	2
Unlock_DNA	124	5
Camformers	124	6
NAD	124	7
wztr	124	3
High Schoolers	124	4
BioNML	124	8
BUGF	124	11
mt	124	9
Autosome.org	125	1
BHI	125	2
Unlock_DNA	125	3
Camformers	125	5
NAD	125	7
wztr	125	4
High Schoolers	125	6
BioNML	125	8
BUGF	125	9
mt	125	10
Autosome.org	126	1
BHI	126	2
Unlock_DNA	126	3
Camformers	126	4
NAD	126	8
wztr	126	5
High Schoolers	126	7
BioNML	126	6
BUGF	126	10
mt	126	9
Autosome.org	127	1
BHI	127	2
Unlock_DNA	127	3
Camformers	127	6
NAD	127	4
wztr	127	7
High Schoolers	127	5
BioNML	127	8
BUGF	127	11
mt	127	10
Autosome.org	128	1
BHI	128	2
Unlock_DNA	128	3
Camformers	128	5
NAD	128	6
wztr	128	4
High Schoolers	128	7
BioNML	128	8
BUGF	128	12
mt	128	11
Autosome.org	129	1
BHI	129	2
Unlock_DNA	129	3
Camformers	129	6
NAD	129	5
wztr	129	4
High Schoolers	129	7
BioNML	129	8
BUGF	129	9
mt	129	12
Autosome.org	130	1
BHI	130	2
Unlock_DNA	130	4
Camformers	130	5
NAD	130	10
wztr	130	3
High Schoolers	130	8
BioNML	130	9
BUGF	130	6
mt	130	7
Autosome.org	131	1
BHI	131	2
Unlock_DNA	131	3
Camformers	131	6
NAD	131	7
wztr	131	10
High Schoolers	131	4
BioNML	131	9
BUGF	131	11
mt	131	5
Autosome.org	132	1
BHI	132	2
Unlock_DNA	132	4
Camformers	132	6
NAD	132	8
wztr	132	3
High Schoolers	132	5
BioNML	132	7
BUGF	132	10
mt	132	9
Autosome.org	133	1
BHI	133	2
Unlock_DNA	133	3
Camformers	133	5
NAD	133	6
wztr	133	4
High Schoolers	133	10
BioNML	133	8
BUGF	133	7
mt	133	9
Autosome.org	134	1
BHI	134	2
Unlock_DNA	134	5
Camformers	134	3
NAD	134	7
wztr	134	4
High Schoolers	134	6
BioNML	134	8
BUGF	134	10
mt	134	9
Autosome.org	135	1
BHI	135	2
Unlock_DNA	135	6
Camformers	135	4
NAD	135	5
wztr	135	3
High Schoolers	135	7
BioNML	135	8
BUGF	135	10
mt	135	9
Autosome.org	136	1
BHI	136	2
Unlock_DNA	136	3
Camformers	136	5
NAD	136	7
wztr	136	4
High Schoolers	136	6
BioNML	136	10
BUGF	136	8
mt	136	9
Autosome.org	137	1
BHI	137	2
Unlock_DNA	137	3
Camformers	137	5
NAD	137	9
wztr	137	4
High Schoolers	137	7
BioNML	137	6
BUGF	137	8
mt	137	12
Autosome.org	138	1
BHI	138	2
Unlock_DNA	138	4
Camformers	138	5
NAD	138	7
wztr	138	3
High Schoolers	138	6
BioNML	138	8
BUGF	138	11
mt	138	10
Autosome.org	139	1
BHI	139	2
Unlock_DNA	139	4
Camformers	139	5
NAD	139	8
wztr	139	3
High Schoolers	139	10
BioNML	139	6
BUGF	139	9
mt	139	7
Autosome.org	140	1
BHI	140	2
Unlock_DNA	140	3
Camformers	140	5
NAD	140	8
wztr	140	4
High Schoolers	140	7
BioNML	140	6
BUGF	140	9
mt	140	10
Autosome.org	141	1
BHI	141	2
Unlock_DNA	141	3
Camformers	141	5
NAD	141	10
wztr	141	4
High Schoolers	141	9
BioNML	141	7
BUGF	141	8
mt	141	6
Autosome.org	142	1
BHI	142	2
Unlock_DNA	142	3
Camformers	142	5
NAD	142	6
wztr	142	4
High Schoolers	142	8
BioNML	142	7
BUGF	142	9
mt	142	10
Autosome.org	143	1
BHI	143	2
Unlock_DNA	143	3
Camformers	143	8
NAD	143	7
wztr	143	6
High Schoolers	143	4
BioNML	143	5
BUGF	143	12
mt	143	9
Autosome.org	144	1
BHI	144	2
Unlock_DNA	144	5
Camformers	144	4
NAD	144	6
wztr	144	3
High Schoolers	144	10
BioNML	144	8
BUGF	144	9
mt	144	7
Autosome.org	145	1
BHI	145	2
Unlock_DNA	145	3
Camformers	145	5
NAD	145	9
wztr	145	4
High Schoolers	145	6
BioNML	145	7
BUGF	145	8
mt	145	10
Autosome.org	146	1
BHI	146	2
Unlock_DNA	146	3
Camformers	146	8
NAD	146	6
wztr	146	7
High Schoolers	146	4
BioNML	146	5
BUGF	146	13
mt	146	10
Autosome.org	147	1
BHI	147	2
Unlock_DNA	147	3
Camformers	147	5
NAD	147	10
wztr	147	4
High Schoolers	147	9
BioNML	147	8
BUGF	147	6
mt	147	7
Autosome.org	148	1
BHI	148	2
Unlock_DNA	148	3
Camformers	148	9
NAD	148	5
wztr	148	7
High Schoolers	148	4
BioNML	148	6
BUGF	148	11
mt	148	8
Autosome.org	149	1
BHI	149	2
Unlock_DNA	149	3
Camformers	149	4
NAD	149	9
wztr	149	5
High Schoolers	149	7
BioNML	149	8
BUGF	149	6
mt	149	10
Autosome.org	150	1
BHI	150	2
Unlock_DNA	150	3
Camformers	150	5
NAD	150	10
wztr	150	4
High Schoolers	150	9
BioNML	150	8
BUGF	150	6
mt	150	7
Autosome.org	151	1
BHI	151	2
Unlock_DNA	151	4
Camformers	151	8
NAD	151	7
wztr	151	3
High Schoolers	151	5
BioNML	151	6
BUGF	151	9
mt	151	10
Autosome.org	152	1
BHI	152	2
Unlock_DNA	152	3
Camformers	152	5
NAD	152	7
wztr	152	4
High Schoolers	152	6
BioNML	152	8
BUGF	152	9
mt	152	11
Autosome.org	153	1
BHI	153	2
Unlock_DNA	153	3
Camformers	153	5
NAD	153	9
wztr	153	4
High Schoolers	153	8
BioNML	153	7
BUGF	153	6
mt	153	10
Autosome.org	154	1
BHI	154	2
Unlock_DNA	154	5
Camformers	154	6
NAD	154	7
wztr	154	3
High Schoolers	154	4
BioNML	154	9
BUGF	154	10
mt	154	12
Autosome.org	155	1
BHI	155	2
Unlock_DNA	155	4
Camformers	155	5
NAD	155	6
wztr	155	3
High Schoolers	155	7
BioNML	155	8
BUGF	155	11
mt	155	10
Autosome.org	156	1
BHI	156	2
Unlock_DNA	156	4
Camformers	156	5
NAD	156	9
wztr	156	3
High Schoolers	156	10
BioNML	156	6
BUGF	156	8
mt	156	7
Autosome.org	157	1
BHI	157	2
Unlock_DNA	157	4
Camformers	157	5
NAD	157	9
wztr	157	3
High Schoolers	157	7
BioNML	157	6
BUGF	157	11
mt	157	8
Autosome.org	158	1
BHI	158	2
Unlock_DNA	158	3
Camformers	158	8
NAD	158	6
wztr	158	7
High Schoolers	158	4
BioNML	158	9
BUGF	158	10
mt	158	5
Autosome.org	159	1
BHI	159	2
Unlock_DNA	159	4
Camformers	159	5
NAD	159	6
wztr	159	3
High Schoolers	159	8
BioNML	159	7
BUGF	159	10
mt	159	9
Autosome.org	160	1
BHI	160	2
Unlock_DNA	160	4
Camformers	160	5
NAD	160	6
wztr	160	3
High Schoolers	160	7
BioNML	160	8
BUGF	160	9
mt	160	10
Autosome.org	161	1
BHI	161	2
Unlock_DNA	161	5
Camformers	161	4
NAD	161	7
wztr	161	3
High Schoolers	161	6
BioNML	161	9
BUGF	161	8
mt	161	10
Autosome.org	162	1
BHI	162	2
Unlock_DNA	162	5
Camformers	162	7
NAD	162	6
wztr	162	3
High Schoolers	162	4
BioNML	162	9
BUGF	162	10
mt	162	8
Autosome.org	163	1
BHI	163	2
Unlock_DNA	163	5
Camformers	163	4
NAD	163	6
wztr	163	3
High Schoolers	163	8
BioNML	163	7
BUGF	163	9
mt	163	10
Autosome.org	164	1
BHI	164	2
Unlock_DNA	164	3
Camformers	164	5
NAD	164	6
wztr	164	4
High Schoolers	164	7
BioNML	164	8
BUGF	164	10
mt	164	9
Autosome.org	165	1
BHI	165	2
Unlock_DNA	165	4
Camformers	165	6
NAD	165	8
wztr	165	3
High Schoolers	165	5
BioNML	165	7
BUGF	165	10
mt	165	12
Autosome.org	166	1
BHI	166	2
Unlock_DNA	166	3
Camformers	166	5
NAD	166	6
wztr	166	4
High Schoolers	166	9
BioNML	166	8
BUGF	166	10
mt	166	7
Autosome.org	167	1
BHI	167	2
Unlock_DNA	167	3
Camformers	167	5
NAD	167	6
wztr	167	4
High Schoolers	167	7
BioNML	167	8
BUGF	167	10
mt	167	9
Autosome.org	168	1
BHI	168	2
Unlock_DNA	168	3
Camformers	168	4
NAD	168	5
wztr	168	6
High Schoolers	168	11
BioNML	168	7
BUGF	168	8
mt	168	9
Autosome.org	169	1
BHI	169	2
Unlock_DNA	169	3
Camformers	169	8
NAD	169	6
wztr	169	4
High Schoolers	169	5
BioNML	169	7
BUGF	169	10
mt	169	9
Autosome.org	170	1
BHI	170	2
Unlock_DNA	170	4
Camformers	170	5
NAD	170	8
wztr	170	3
High Schoolers	170	6
BioNML	170	10
BUGF	170	7
mt	170	9
Autosome.org	171	1
BHI	171	2
Unlock_DNA	171	5
Camformers	171	4
NAD	171	7
wztr	171	3
High Schoolers	171	8
BioNML	171	6
BUGF	171	10
mt	171	9
Autosome.org	172	1
BHI	172	2
Unlock_DNA	172	4
Camformers	172	6
NAD	172	7
wztr	172	3
High Schoolers	172	5
BioNML	172	8
BUGF	172	10
mt	172	9
Autosome.org	173	1
BHI	173	2
Unlock_DNA	173	5
Camformers	173	3
NAD	173	9
wztr	173	4
High Schoolers	173	7
BioNML	173	8
BUGF	173	10
mt	173	6
Autosome.org	174	1
BHI	174	2
Unlock_DNA	174	3
Camformers	174	5
NAD	174	7
wztr	174	4
High Schoolers	174	6
BioNML	174	9
BUGF	174	10
mt	174	8
Autosome.org	175	1
BHI	175	2
Unlock_DNA	175	3
Camformers	175	4
NAD	175	6
wztr	175	5
High Schoolers	175	8
BioNML	175	9
BUGF	175	10
mt	175	7
Autosome.org	176	1
BHI	176	2
Unlock_DNA	176	3
Camformers	176	4
NAD	176	7
wztr	176	5
High Schoolers	176	8
BioNML	176	6
BUGF	176	9
mt	176	10
Autosome.org	177	1
BHI	177	2
Unlock_DNA	177	3
Camformers	177	4
NAD	177	6
wztr	177	5
High Schoolers	177	7
BioNML	177	8
BUGF	177	11
mt	177	9
Autosome.org	178	1
BHI	178	2
Unlock_DNA	178	5
Camformers	178	6
NAD	178	4
wztr	178	3
High Schoolers	178	7
BioNML	178	9
BUGF	178	8
mt	178	11
Autosome.org	179	1
BHI	179	2
Unlock_DNA	179	3
Camformers	179	4
NAD	179	6
wztr	179	5
High Schoolers	179	10
BioNML	179	8
BUGF	179	7
mt	179	9
Autosome.org	180	1
BHI	180	2
Unlock_DNA	180	3
Camformers	180	5
NAD	180	6
wztr	180	4
High Schoolers	180	7
BioNML	180	8
BUGF	180	10
mt	180	9
Autosome.org	181	1
BHI	181	2
Unlock_DNA	181	4
Camformers	181	5
NAD	181	7
wztr	181	3
High Schoolers	181	8
BioNML	181	9
BUGF	181	6
mt	181	10
Autosome.org	182	1
BHI	182	2
Unlock_DNA	182	4
Camformers	182	3
NAD	182	10
wztr	182	5
High Schoolers	182	6
BioNML	182	8
BUGF	182	7
mt	182	9
Autosome.org	183	1
BHI	183	2
Unlock_DNA	183	3
Camformers	183	5
NAD	183	7
wztr	183	4
High Schoolers	183	9
BioNML	183	6
BUGF	183	10
mt	183	8
Autosome.org	184	1
BHI	184	2
Unlock_DNA	184	4
Camformers	184	5
NAD	184	7
wztr	184	3
High Schoolers	184	6
BioNML	184	9
BUGF	184	11
mt	184	10
Autosome.org	185	1
BHI	185	2
Unlock_DNA	185	3
Camformers	185	5
NAD	185	8
wztr	185	4
High Schoolers	185	9
BioNML	185	7
BUGF	185	11
mt	185	6
Autosome.org	186	1
BHI	186	2
Unlock_DNA	186	3
Camformers	186	5
NAD	186	7
wztr	186	4
High Schoolers	186	6
BioNML	186	11
BUGF	186	8
mt	186	9
Autosome.org	187	1
BHI	187	2
Unlock_DNA	187	3
Camformers	187	6
NAD	187	8
wztr	187	4
High Schoolers	187	7
BioNML	187	5
BUGF	187	9
mt	187	10
Autosome.org	188	1
BHI	188	2
Unlock_DNA	188	3
Camformers	188	5
NAD	188	8
wztr	188	4
High Schoolers	188	6
BioNML	188	7
BUGF	188	9
mt	188	10
Autosome.org	189	1
BHI	189	2
Unlock_DNA	189	5
Camformers	189	4
NAD	189	6
wztr	189	3
High Schoolers	189	8
BioNML	189	9
BUGF	189	7
mt	189	10
Autosome.org	190	1
BHI	190	2
Unlock_DNA	190	3
Camformers	190	5
NAD	190	6
wztr	190	4
High Schoolers	190	8
BioNML	190	7
BUGF	190	9
mt	190	10
Autosome.org	191	1
BHI	191	2
Unlock_DNA	191	4
Camformers	191	3
NAD	191	6
wztr	191	5
High Schoolers	191	8
BioNML	191	10
BUGF	191	7
mt	191	9
Autosome.org	192	1
BHI	192	2
Unlock_DNA	192	5
Camformers	192	4
NAD	192	6
wztr	192	3
High Schoolers	192	7
BioNML	192	8
BUGF	192	9
mt	192	10
Autosome.org	193	1
BHI	193	2
Unlock_DNA	193	3
Camformers	193	4
NAD	193	7
wztr	193	5
High Schoolers	193	8
BioNML	193	9
BUGF	193	6
mt	193	10
Autosome.org	194	1
BHI	194	2
Unlock_DNA	194	3
Camformers	194	4
NAD	194	7
wztr	194	5
High Schoolers	194	10
BioNML	194	8
BUGF	194	9
mt	194	6
Autosome.org	195	1
BHI	195	2
Unlock_DNA	195	3
Camformers	195	7
NAD	195	9
wztr	195	6
High Schoolers	195	4
BioNML	195	5
BUGF	195	10
mt	195	8
Autosome.org	196	1
BHI	196	2
Unlock_DNA	196	3
Camformers	196	8
NAD	196	4
wztr	196	5
High Schoolers	196	6
BioNML	196	7
BUGF	196	9
mt	196	10
Autosome.org	197	1
BHI	197	2
Unlock_DNA	197	3
Camformers	197	6
NAD	197	5
wztr	197	7
High Schoolers	197	9
BioNML	197	12
BUGF	197	4
mt	197	10
Autosome.org	198	1
BHI	198	2
Unlock_DNA	198	3
Camformers	198	4
NAD	198	7
wztr	198	5
High Schoolers	198	6
BioNML	198	9
BUGF	198	8
mt	198	10
Autosome.org	199	1
BHI	199	2
Unlock_DNA	199	5
Camformers	199	4
NAD	199	6
wztr	199	3
High Schoolers	199	7
BioNML	199	10
BUGF	199	12
[truncated: 98,001 more rows]

## Sheet: spearman_position_violin
team_name	variable	value
Autosome.org	0	1
BHI	0	2
Unlock_DNA	0	4
Camformers	0	3
NAD	0	5
wztr	0	9
High Schoolers	0	7
BioNML	0	8
BUGF	0	6
mt	0	10
Autosome.org	1	1
BHI	1	2
Unlock_DNA	1	5
Camformers	1	3
NAD	1	4
wztr	1	9
High Schoolers	1	6
BioNML	1	7
BUGF	1	8
mt	1	10
Autosome.org	2	1
BHI	2	2
Unlock_DNA	2	5
Camformers	2	3
NAD	2	4
wztr	2	8
High Schoolers	2	6
BioNML	2	7
BUGF	2	9
mt	2	10
Autosome.org	3	1
BHI	3	2
Unlock_DNA	3	4
Camformers	3	3
NAD	3	5
wztr	3	9
High Schoolers	3	7
BioNML	3	8
BUGF	3	6
mt	3	10
Autosome.org	4	1
BHI	4	2
Unlock_DNA	4	3
Camformers	4	4
NAD	4	5
wztr	4	8
High Schoolers	4	6
BioNML	4	7
BUGF	4	9
mt	4	10
Autosome.org	5	1
BHI	5	2
Unlock_DNA	5	3
Camformers	5	6
NAD	5	5
wztr	5	7
High Schoolers	5	4
BioNML	5	8
BUGF	5	9
mt	5	11
Autosome.org	6	1
BHI	6	2
Unlock_DNA	6	5
Camformers	6	4
NAD	6	3
wztr	6	6
High Schoolers	6	8
BioNML	6	11
BUGF	6	7
mt	6	9
Autosome.org	7	1
BHI	7	2
Unlock_DNA	7	3
Camformers	7	4
NAD	7	5
wztr	7	8
High Schoolers	7	7
BioNML	7	6
BUGF	7	10
mt	7	9
Autosome.org	8	1
BHI	8	2
Unlock_DNA	8	3
Camformers	8	5
NAD	8	4
wztr	8	6
High Schoolers	8	7
BioNML	8	9
BUGF	8	8
mt	8	10
Autosome.org	9	1
BHI	9	2
Unlock_DNA	9	3
Camformers	9	4
NAD	9	5
wztr	9	7
High Schoolers	9	9
BioNML	9	8
BUGF	9	6
mt	9	10
Autosome.org	10	1
BHI	10	2
Unlock_DNA	10	3
Camformers	10	4
NAD	10	5
wztr	10	6
High Schoolers	10	7
BioNML	10	9
BUGF	10	8
mt	10	10
Autosome.org	11	1
BHI	11	2
Unlock_DNA	11	3
Camformers	11	5
NAD	11	4
wztr	11	6
High Schoolers	11	7
BioNML	11	8
BUGF	11	9
mt	11	13
Autosome.org	12	1
BHI	12	2
Unlock_DNA	12	5
Camformers	12	4
NAD	12	3
wztr	12	6
High Schoolers	12	7
BioNML	12	9
BUGF	12	8
mt	12	11
Autosome.org	13	1
BHI	13	2
Unlock_DNA	13	4
Camformers	13	3
NAD	13	5
wztr	13	7
High Schoolers	13	9
BioNML	13	6
BUGF	13	8
mt	13	11
Autosome.org	14	1
BHI	14	2
Unlock_DNA	14	3
Camformers	14	5
NAD	14	4
wztr	14	6
High Schoolers	14	10
BioNML	14	8
BUGF	14	7
mt	14	11
Autosome.org	15	1
BHI	15	2
Unlock_DNA	15	3
Camformers	15	4
NAD	15	5
wztr	15	8
High Schoolers	15	6
BioNML	15	9
BUGF	15	10
mt	15	7
Autosome.org	16	1
BHI	16	2
Unlock_DNA	16	3
Camformers	16	5
NAD	16	4
wztr	16	6
High Schoolers	16	7
BioNML	16	9
BUGF	16	8
mt	16	11
Autosome.org	17	1
BHI	17	2
Unlock_DNA	17	3
Camformers	17	4
NAD	17	5
wztr	17	7
High Schoolers	17	6
BioNML	17	9
BUGF	17	8
mt	17	10
Autosome.org	18	1
BHI	18	2
Unlock_DNA	18	4
Camformers	18	3
NAD	18	5
wztr	18	11
High Schoolers	18	9
BioNML	18	8
BUGF	18	7
mt	18	6
Autosome.org	19	1
BHI	19	2
Unlock_DNA	19	3
Camformers	19	4
NAD	19	5
wztr	19	6
High Schoolers	19	9
BioNML	19	8
BUGF	19	10
mt	19	7
Autosome.org	20	1
BHI	20	2
Unlock_DNA	20	3
Camformers	20	4
NAD	20	5
wztr	20	8
High Schoolers	20	6
BioNML	20	7
BUGF	20	9
mt	20	12
Autosome.org	21	1
BHI	21	2
Unlock_DNA	21	4
Camformers	21	3
NAD	21	5
wztr	21	7
High Schoolers	21	6
BioNML	21	9
BUGF	21	8
mt	21	10
Autosome.org	22	1
BHI	22	2
Unlock_DNA	22	3
Camformers	22	6
NAD	22	4
wztr	22	9
High Schoolers	22	8
BioNML	22	7
BUGF	22	5
mt	22	10
Autosome.org	23	1
BHI	23	2
Unlock_DNA	23	7
Camformers	23	4
NAD	23	3
wztr	23	6
High Schoolers	23	5
BioNML	23	9
BUGF	23	8
mt	23	11
Autosome.org	24	1
BHI	24	2
Unlock_DNA	24	3
Camformers	24	6
NAD	24	5
wztr	24	4
High Schoolers	24	7
BioNML	24	8
BUGF	24	10
mt	24	9
Autosome.org	25	1
BHI	25	2
Unlock_DNA	25	3
Camformers	25	4
NAD	25	5
wztr	25	6
High Schoolers	25	7
BioNML	25	8
BUGF	25	10
mt	25	9
Autosome.org	26	1
BHI	26	2
Unlock_DNA	26	4
Camformers	26	5
NAD	26	3
wztr	26	10
High Schoolers	26	8
BioNML	26	7
BUGF	26	6
mt	26	9
Autosome.org	27	1
BHI	27	2
Unlock_DNA	27	3
Camformers	27	5
NAD	27	6
wztr	27	4
High Schoolers	27	7
BioNML	27	8
BUGF	27	9
mt	27	10
Autosome.org	28	1
BHI	28	2
Unlock_DNA	28	4
Camformers	28	3
NAD	28	5
wztr	28	7
High Schoolers	28	6
BioNML	28	10
BUGF	28	8
mt	28	9
Autosome.org	29	1
BHI	29	2
Unlock_DNA	29	4
Camformers	29	3
NAD	29	5
wztr	29	11
High Schoolers	29	9
BioNML	29	8
BUGF	29	6
mt	29	7
Autosome.org	30	1
BHI	30	2
Unlock_DNA	30	4
Camformers	30	3
NAD	30	5
wztr	30	6
High Schoolers	30	8
BioNML	30	10
BUGF	30	7
mt	30	9
Autosome.org	31	1
BHI	31	2
Unlock_DNA	31	5
Camformers	31	3
NAD	31	4
wztr	31	8
High Schoolers	31	7
BioNML	31	6
BUGF	31	9
mt	31	11
Autosome.org	32	1
BHI	32	2
Unlock_DNA	32	3
Camformers	32	5
NAD	32	4
wztr	32	6
High Schoolers	32	10
BioNML	32	9
BUGF	32	8
mt	32	7
Autosome.org	33	1
BHI	33	2
Unlock_DNA	33	4
Camformers	33	3
NAD	33	5
wztr	33	7
High Schoolers	33	8
BioNML	33	11
BUGF	33	6
mt	33	9
Autosome.org	34	1
BHI	34	2
Unlock_DNA	34	4
Camformers	34	3
NAD	34	6
wztr	34	5
High Schoolers	34	8
BioNML	34	9
BUGF	34	7
mt	34	10
Autosome.org	35	1
BHI	35	2
Unlock_DNA	35	4
Camformers	35	5
NAD	35	3
wztr	35	8
High Schoolers	35	6
BioNML	35	7
BUGF	35	9
mt	35	12
Autosome.org	36	1
BHI	36	2
Unlock_DNA	36	3
Camformers	36	4
NAD	36	5
wztr	36	8
High Schoolers	36	6
BioNML	36	7
BUGF	36	9
mt	36	10
Autosome.org	37	1
BHI	37	2
Unlock_DNA	37	5
Camformers	37	4
NAD	37	3
wztr	37	12
High Schoolers	37	6
BioNML	37	13
BUGF	37	8
mt	37	10
Autosome.org	38	1
BHI	38	2
Unlock_DNA	38	3
Camformers	38	5
NAD	38	4
wztr	38	7
High Schoolers	38	9
BioNML	38	6
BUGF	38	8
mt	38	10
Autosome.org	39	1
BHI	39	2
Unlock_DNA	39	4
Camformers	39	3
NAD	39	5
wztr	39	10
High Schoolers	39	9
BioNML	39	8
BUGF	39	6
mt	39	7
Autosome.org	40	1
BHI	40	2
Unlock_DNA	40	3
Camformers	40	5
NAD	40	4
wztr	40	6
High Schoolers	40	8
BioNML	40	7
BUGF	40	9
mt	40	12
Autosome.org	41	1
BHI	41	2
Unlock_DNA	41	3
Camformers	41	4
NAD	41	6
wztr	41	5
High Schoolers	41	7
BioNML	41	8
BUGF	41	10
mt	41	9
Autosome.org	42	1
BHI	42	2
Unlock_DNA	42	4
Camformers	42	3
NAD	42	5
wztr	42	6
High Schoolers	42	9
BioNML	42	7
BUGF	42	8
mt	42	10
Autosome.org	43	1
BHI	43	2
Unlock_DNA	43	3
Camformers	43	4
NAD	43	5
wztr	43	6
High Schoolers	43	7
BioNML	43	8
BUGF	43	10
mt	43	9
Autosome.org	44	1
BHI	44	2
Unlock_DNA	44	3
Camformers	44	6
NAD	44	4
wztr	44	5
High Schoolers	44	8
BioNML	44	9
BUGF	44	7
mt	44	10
Autosome.org	45	1
BHI	45	2
Unlock_DNA	45	3
Camformers	45	5
NAD	45	4
wztr	45	11
High Schoolers	45	9
BioNML	45	8
BUGF	45	6
mt	45	7
Autosome.org	46	1
BHI	46	2
Unlock_DNA	46	3
Camformers	46	5
NAD	46	4
wztr	46	10
High Schoolers	46	6
BioNML	46	7
BUGF	46	9
mt	46	8
Autosome.org	47	1
BHI	47	2
Unlock_DNA	47	3
Camformers	47	4
NAD	47	6
wztr	47	5
High Schoolers	47	9
BioNML	47	7
BUGF	47	8
mt	47	10
Autosome.org	48	1
BHI	48	2
Unlock_DNA	48	3
Camformers	48	4
NAD	48	6
wztr	48	10
High Schoolers	48	8
BioNML	48	7
BUGF	48	5
mt	48	9
Autosome.org	49	1
BHI	49	2
Unlock_DNA	49	5
Camformers	49	3
NAD	49	4
wztr	49	7
High Schoolers	49	6
BioNML	49	12
BUGF	49	8
mt	49	9
Autosome.org	50	1
BHI	50	2
Unlock_DNA	50	3
Camformers	50	4
NAD	50	5
wztr	50	7
High Schoolers	50	8
BioNML	50	9
BUGF	50	6
mt	50	10
Autosome.org	51	1
BHI	51	2
Unlock_DNA	51	4
Camformers	51	3
NAD	51	5
wztr	51	10
High Schoolers	51	9
BioNML	51	6
BUGF	51	8
mt	51	11
Autosome.org	52	1
BHI	52	2
Unlock_DNA	52	5
Camformers	52	3
NAD	52	4
wztr	52	8
High Schoolers	52	7
BioNML	52	6
BUGF	52	9
mt	52	13
Autosome.org	53	1
BHI	53	2
Unlock_DNA	53	4
Camformers	53	3
NAD	53	5
wztr	53	6
High Schoolers	53	9
BioNML	53	7
BUGF	53	10
mt	53	8
Autosome.org	54	1
BHI	54	2
Unlock_DNA	54	4
Camformers	54	3
NAD	54	5
wztr	54	9
High Schoolers	54	8
BioNML	54	6
BUGF	54	10
mt	54	12
Autosome.org	55	1
BHI	55	2
Unlock_DNA	55	4
Camformers	55	3
NAD	55	5
wztr	55	9
High Schoolers	55	6
BioNML	55	7
BUGF	55	8
mt	55	12
Autosome.org	56	1
BHI	56	2
Unlock_DNA	56	3
Camformers	56	4
NAD	56	5
wztr	56	6
High Schoolers	56	7
BioNML	56	8
BUGF	56	9
mt	56	10
Autosome.org	57	1
BHI	57	2
Unlock_DNA	57	3
Camformers	57	4
NAD	57	5
wztr	57	7
High Schoolers	57	10
BioNML	57	6
BUGF	57	8
mt	57	9
Autosome.org	58	1
BHI	58	2
Unlock_DNA	58	3
Camformers	58	4
NAD	58	5
wztr	58	7
High Schoolers	58	10
BioNML	58	9
BUGF	58	6
mt	58	8
Autosome.org	59	1
BHI	59	2
Unlock_DNA	59	3
Camformers	59	4
NAD	59	6
wztr	59	7
High Schoolers	59	5
BioNML	59	9
BUGF	59	8
mt	59	11
Autosome.org	60	1
BHI	60	2
Unlock_DNA	60	4
Camformers	60	5
NAD	60	3
wztr	60	7
High Schoolers	60	6
BioNML	60	9
BUGF	60	8
mt	60	10
Autosome.org	61	1
BHI	61	2
Unlock_DNA	61	3
Camformers	61	5
NAD	61	4
wztr	61	8
High Schoolers	61	10
BioNML	61	12
BUGF	61	6
mt	61	9
Autosome.org	62	1
BHI	62	2
Unlock_DNA	62	5
Camformers	62	3
NAD	62	4
wztr	62	9
High Schoolers	62	7
BioNML	62	10
BUGF	62	6
mt	62	8
Autosome.org	63	1
BHI	63	2
Unlock_DNA	63	3
Camformers	63	4
NAD	63	5
wztr	63	9
High Schoolers	63	7
BioNML	63	10
BUGF	63	8
mt	63	6
Autosome.org	64	1
BHI	64	2
Unlock_DNA	64	5
Camformers	64	3
NAD	64	4
wztr	64	7
High Schoolers	64	6
BioNML	64	11
BUGF	64	8
mt	64	9
Autosome.org	65	1
BHI	65	2
Unlock_DNA	65	3
Camformers	65	5
NAD	65	4
wztr	65	13
High Schoolers	65	9
BioNML	65	8
BUGF	65	6
mt	65	7
Autosome.org	66	1
BHI	66	2
Unlock_DNA	66	5
Camformers	66	3
NAD	66	4
wztr	66	7
High Schoolers	66	10
BioNML	66	8
BUGF	66	6
mt	66	11
Autosome.org	67	1
BHI	67	2
Unlock_DNA	67	3
Camformers	67	4
NAD	67	6
wztr	67	5
High Schoolers	67	9
BioNML	67	11
BUGF	67	7
mt	67	10
Autosome.org	68	1
BHI	68	2
Unlock_DNA	68	4
Camformers	68	3
NAD	68	5
wztr	68	10
High Schoolers	68	8
BioNML	68	7
BUGF	68	6
mt	68	9
Autosome.org	69	1
BHI	69	2
Unlock_DNA	69	4
Camformers	69	3
NAD	69	5
wztr	69	8
High Schoolers	69	7
BioNML	69	9
BUGF	69	6
mt	69	10
Autosome.org	70	1
BHI	70	2
Unlock_DNA	70	3
Camformers	70	4
NAD	70	6
wztr	70	5
High Schoolers	70	8
BioNML	70	9
BUGF	70	7
mt	70	10
Autosome.org	71	1
BHI	71	2
Unlock_DNA	71	3
Camformers	71	4
NAD	71	5
wztr	71	6
High Schoolers	71	9
BioNML	71	10
BUGF	71	7
mt	71	8
Autosome.org	72	1
BHI	72	2
Unlock_DNA	72	5
Camformers	72	3
NAD	72	7
wztr	72	4
High Schoolers	72	6
BioNML	72	9
BUGF	72	8
mt	72	10
Autosome.org	73	1
BHI	73	2
Unlock_DNA	73	3
Camformers	73	5
NAD	73	4
wztr	73	7
High Schoolers	73	6
BioNML	73	9
BUGF	73	8
mt	73	11
Autosome.org	74	1
BHI	74	2
Unlock_DNA	74	4
Camformers	74	3
NAD	74	6
wztr	74	5
High Schoolers	74	8
BioNML	74	9
BUGF	74	11
mt	74	7
Autosome.org	75	1
BHI	75	2
Unlock_DNA	75	5
Camformers	75	3
NAD	75	4
wztr	75	8
High Schoolers	75	7
BioNML	75	9
BUGF	75	6
mt	75	10
Autosome.org	76	1
BHI	76	2
Unlock_DNA	76	3
Camformers	76	4
NAD	76	5
wztr	76	9
High Schoolers	76	7
BioNML	76	8
BUGF	76	6
mt	76	10
Autosome.org	77	1
BHI	77	2
Unlock_DNA	77	4
Camformers	77	3
NAD	77	6
wztr	77	7
High Schoolers	77	9
BioNML	77	8
BUGF	77	5
mt	77	10
Autosome.org	78	2
BHI	78	1
Unlock_DNA	78	3
Camformers	78	6
NAD	78	5
wztr	78	4
High Schoolers	78	7
BioNML	78	8
BUGF	78	9
mt	78	10
Autosome.org	79	1
BHI	79	2
Unlock_DNA	79	3
Camformers	79	5
NAD	79	4
wztr	79	6
High Schoolers	79	8
BioNML	79	7
BUGF	79	9
mt	79	12
Autosome.org	80	1
BHI	80	2
Unlock_DNA	80	4
Camformers	80	5
NAD	80	3
wztr	80	8
High Schoolers	80	7
BioNML	80	6
BUGF	80	9
mt	80	10
Autosome.org	81	1
BHI	81	2
Unlock_DNA	81	3
Camformers	81	4
NAD	81	5
wztr	81	6
High Schoolers	81	8
BioNML	81	7
BUGF	81	9
mt	81	10
Autosome.org	82	1
BHI	82	2
Unlock_DNA	82	3
Camformers	82	4
NAD	82	5
wztr	82	6
High Schoolers	82	8
BioNML	82	9
BUGF	82	10
mt	82	7
Autosome.org	83	1
BHI	83	2
Unlock_DNA	83	4
Camformers	83	3
NAD	83	5
wztr	83	9
High Schoolers	83	7
BioNML	83	8
BUGF	83	6
mt	83	10
Autosome.org	84	1
BHI	84	2
Unlock_DNA	84	3
Camformers	84	4
NAD	84	5
wztr	84	7
High Schoolers	84	9
BioNML	84	6
BUGF	84	8
mt	84	12
Autosome.org	85	1
BHI	85	2
Unlock_DNA	85	4
Camformers	85	3
NAD	85	5
wztr	85	6
High Schoolers	85	7
BioNML	85	9
BUGF	85	8
mt	85	12
Autosome.org	86	1
BHI	86	2
Unlock_DNA	86	5
Camformers	86	3
NAD	86	4
wztr	86	6
High Schoolers	86	7
BioNML	86	10
BUGF	86	8
mt	86	9
Autosome.org	87	1
BHI	87	2
Unlock_DNA	87	4
Camformers	87	6
NAD	87	3
wztr	87	7
High Schoolers	87	8
BioNML	87	10
BUGF	87	5
mt	87	9
Autosome.org	88	1
BHI	88	2
Unlock_DNA	88	4
Camformers	88	3
NAD	88	5
wztr	88	6
High Schoolers	88	11
BioNML	88	7
BUGF	88	9
mt	88	8
Autosome.org	89	1
BHI	89	2
Unlock_DNA	89	3
Camformers	89	4
NAD	89	5
wztr	89	8
High Schoolers	89	6
BioNML	89	7
BUGF	89	9
mt	89	14
Autosome.org	90	1
BHI	90	2
Unlock_DNA	90	3
Camformers	90	6
NAD	90	5
wztr	90	7
High Schoolers	90	4
BioNML	90	8
BUGF	90	10
mt	90	9
Autosome.org	91	1
BHI	91	2
Unlock_DNA	91	4
Camformers	91	6
NAD	91	3
wztr	91	5
High Schoolers	91	7
BioNML	91	9
BUGF	91	8
mt	91	11
Autosome.org	92	1
BHI	92	2
Unlock_DNA	92	5
Camformers	92	3
NAD	92	4
wztr	92	6
High Schoolers	92	9
BioNML	92	8
BUGF	92	7
mt	92	10
Autosome.org	93	1
BHI	93	2
Unlock_DNA	93	4
Camformers	93	3
NAD	93	5
wztr	93	6
High Schoolers	93	8
BioNML	93	10
BUGF	93	7
mt	93	11
Autosome.org	94	1
BHI	94	2
Unlock_DNA	94	4
Camformers	94	3
NAD	94	5
wztr	94	10
High Schoolers	94	7
BioNML	94	8
BUGF	94	6
mt	94	9
Autosome.org	95	1
BHI	95	2
Unlock_DNA	95	4
Camformers	95	5
NAD	95	3
wztr	95	7
High Schoolers	95	6
BioNML	95	9
BUGF	95	8
mt	95	10
Autosome.org	96	1
BHI	96	2
Unlock_DNA	96	4
Camformers	96	3
NAD	96	6
wztr	96	8
High Schoolers	96	9
BioNML	96	7
BUGF	96	5
mt	96	10
Autosome.org	97	1
BHI	97	2
Unlock_DNA	97	3
Camformers	97	4
NAD	97	5
wztr	97	7
High Schoolers	97	8
BioNML	97	6
BUGF	97	10
mt	97	9
Autosome.org	98	1
BHI	98	2
Unlock_DNA	98	3
Camformers	98	5
NAD	98	4
wztr	98	6
High Schoolers	98	7
BioNML	98	8
BUGF	98	9
mt	98	11
Autosome.org	99	1
BHI	99	2
Unlock_DNA	99	5
Camformers	99	4
NAD	99	3
wztr	99	10
High Schoolers	99	7
BioNML	99	9
BUGF	99	8
mt	99	11
Autosome.org	100	1
BHI	100	2
Unlock_DNA	100	4
Camformers	100	3
NAD	100	5
wztr	100	8
High Schoolers	100	9
BioNML	100	6
BUGF	100	7
mt	100	10
Autosome.org	101	1
BHI	101	2
Unlock_DNA	101	3
Camformers	101	5
NAD	101	4
wztr	101	6
High Schoolers	101	8
BioNML	101	9
BUGF	101	7
mt	101	10
Autosome.org	102	1
BHI	102	2
Unlock_DNA	102	5
Camformers	102	3
NAD	102	4
wztr	102	7
High Schoolers	102	9
BioNML	102	11
BUGF	102	8
mt	102	6
Autosome.org	103	1
BHI	103	2
Unlock_DNA	103	4
Camformers	103	6
NAD	103	3
wztr	103	12
High Schoolers	103	7
BioNML	103	9
BUGF	103	5
mt	103	8
Autosome.org	104	1
BHI	104	2
Unlock_DNA	104	5
Camformers	104	3
NAD	104	4
wztr	104	10
High Schoolers	104	9
BioNML	104	7
BUGF	104	6
mt	104	8
Autosome.org	105	1
BHI	105	2
Unlock_DNA	105	3
Camformers	105	4
NAD	105	5
wztr	105	6
High Schoolers	105	7
BioNML	105	9
BUGF	105	10
mt	105	8
Autosome.org	106	1
BHI	106	2
Unlock_DNA	106	3
Camformers	106	4
NAD	106	7
wztr	106	9
High Schoolers	106	8
BioNML	106	5
BUGF	106	6
mt	106	11
Autosome.org	107	1
BHI	107	2
Unlock_DNA	107	5
Camformers	107	3
NAD	107	4
wztr	107	7
High Schoolers	107	8
BioNML	107	6
BUGF	107	9
mt	107	10
Autosome.org	108	1
BHI	108	2
Unlock_DNA	108	5
Camformers	108	3
NAD	108	4
wztr	108	6
High Schoolers	108	11
BioNML	108	9
BUGF	108	7
mt	108	8
Autosome.org	109	1
BHI	109	2
Unlock_DNA	109	5
Camformers	109	3
NAD	109	4
wztr	109	9
High Schoolers	109	6
BioNML	109	7
BUGF	109	8
mt	109	10
Autosome.org	110	1
BHI	110	2
Unlock_DNA	110	3
Camformers	110	5
NAD	110	4
wztr	110	7
High Schoolers	110	9
BioNML	110	11
BUGF	110	8
mt	110	6
Autosome.org	111	1
BHI	111	2
Unlock_DNA	111	3
Camformers	111	5
NAD	111	6
wztr	111	4
High Schoolers	111	7
BioNML	111	8
BUGF	111	9
mt	111	12
Autosome.org	112	1
BHI	112	2
Unlock_DNA	112	4
Camformers	112	3
NAD	112	5
wztr	112	7
High Schoolers	112	10
BioNML	112	8
BUGF	112	6
mt	112	11
Autosome.org	113	1
BHI	113	2
Unlock_DNA	113	3
Camformers	113	4
NAD	113	5
wztr	113	7
High Schoolers	113	10
BioNML	113	9
BUGF	113	6
mt	113	8
Autosome.org	114	1
BHI	114	2
Unlock_DNA	114	4
Camformers	114	3
NAD	114	5
wztr	114	7
High Schoolers	114	11
BioNML	114	6
BUGF	114	8
mt	114	10
Autosome.org	115	1
BHI	115	2
Unlock_DNA	115	3
Camformers	115	4
NAD	115	5
wztr	115	8
High Schoolers	115	9
BioNML	115	7
BUGF	115	6
mt	115	12
Autosome.org	116	1
BHI	116	2
Unlock_DNA	116	3
Camformers	116	4
NAD	116	5
wztr	116	7
High Schoolers	116	6
BioNML	116	10
BUGF	116	8
mt	116	9
Autosome.org	117	1
BHI	117	2
Unlock_DNA	117	3
Camformers	117	4
NAD	117	5
wztr	117	6
High Schoolers	117	7
BioNML	117	8
BUGF	117	9
mt	117	10
Autosome.org	118	1
BHI	118	2
Unlock_DNA	118	5
Camformers	118	3
NAD	118	4
wztr	118	9
High Schoolers	118	6
BioNML	118	7
BUGF	118	8
mt	118	10
Autosome.org	119	1
BHI	119	2
Unlock_DNA	119	3
Camformers	119	6
NAD	119	4
wztr	119	9
High Schoolers	119	5
BioNML	119	8
BUGF	119	7
mt	119	11
Autosome.org	120	1
BHI	120	2
Unlock_DNA	120	3
Camformers	120	4
NAD	120	5
wztr	120	10
High Schoolers	120	7
BioNML	120	8
BUGF	120	6
mt	120	12
Autosome.org	121	1
BHI	121	2
Unlock_DNA	121	4
Camformers	121	3
NAD	121	5
wztr	121	7
High Schoolers	121	9
BioNML	121	8
BUGF	121	6
mt	121	11
Autosome.org	122	1
BHI	122	2
Unlock_DNA	122	3
Camformers	122	4
NAD	122	6
wztr	122	5
High Schoolers	122	11
BioNML	122	8
BUGF	122	7
mt	122	12
Autosome.org	123	1
BHI	123	2
Unlock_DNA	123	3
Camformers	123	4
NAD	123	5
wztr	123	6
High Schoolers	123	9
BioNML	123	8
BUGF	123	7
mt	123	12
Autosome.org	124	1
BHI	124	2
Unlock_DNA	124	5
Camformers	124	3
NAD	124	6
wztr	124	4
High Schoolers	124	7
BioNML	124	9
BUGF	124	10
mt	124	8
Autosome.org	125	1
BHI	125	2
Unlock_DNA	125	3
Camformers	125	5
NAD	125	4
wztr	125	6
High Schoolers	125	7
BioNML	125	9
BUGF	125	8
mt	125	10
Autosome.org	126	1
BHI	126	2
Unlock_DNA	126	3
Camformers	126	4
NAD	126	5
wztr	126	12
High Schoolers	126	8
BioNML	126	6
BUGF	126	7
mt	126	9
Autosome.org	127	1
BHI	127	2
Unlock_DNA	127	4
Camformers	127	3
NAD	127	5
wztr	127	9
High Schoolers	127	6
BioNML	127	8
BUGF	127	7
mt	127	12
Autosome.org	128	1
BHI	128	2
Unlock_DNA	128	3
Camformers	128	4
NAD	128	6
wztr	128	7
High Schoolers	128	5
BioNML	128	8
BUGF	128	11
mt	128	9
Autosome.org	129	1
BHI	129	2
Unlock_DNA	129	3
Camformers	129	5
NAD	129	4
wztr	129	9
High Schoolers	129	8
BioNML	129	6
BUGF	129	7
mt	129	12
Autosome.org	130	1
BHI	130	2
Unlock_DNA	130	4
Camformers	130	3
NAD	130	6
wztr	130	5
High Schoolers	130	9
BioNML	130	10
BUGF	130	7
mt	130	8
Autosome.org	131	1
BHI	131	2
Unlock_DNA	131	7
Camformers	131	3
NAD	131	4
wztr	131	6
High Schoolers	131	8
BioNML	131	9
BUGF	131	5
mt	131	10
Autosome.org	132	1
BHI	132	2
Unlock_DNA	132	3
Camformers	132	6
NAD	132	5
wztr	132	4
High Schoolers	132	7
BioNML	132	9
BUGF	132	11
mt	132	8
Autosome.org	133	1
BHI	133	2
Unlock_DNA	133	4
Camformers	133	5
NAD	133	3
wztr	133	10
High Schoolers	133	7
BioNML	133	9
BUGF	133	6
mt	133	8
Autosome.org	134	1
BHI	134	2
Unlock_DNA	134	3
Camformers	134	4
NAD	134	5
wztr	134	10
High Schoolers	134	8
BioNML	134	7
BUGF	134	11
mt	134	9
Autosome.org	135	1
BHI	135	2
Unlock_DNA	135	5
Camformers	135	3
NAD	135	4
wztr	135	10
High Schoolers	135	6
BioNML	135	9
BUGF	135	8
mt	135	7
Autosome.org	136	1
BHI	136	2
Unlock_DNA	136	3
Camformers	136	4
NAD	136	5
wztr	136	8
High Schoolers	136	7
BioNML	136	9
BUGF	136	6
mt	136	10
Autosome.org	137	1
BHI	137	2
Unlock_DNA	137	3
Camformers	137	4
NAD	137	6
wztr	137	9
High Schoolers	137	8
BioNML	137	5
BUGF	137	7
mt	137	11
Autosome.org	138	1
BHI	138	2
Unlock_DNA	138	4
Camformers	138	3
NAD	138	5
wztr	138	9
High Schoolers	138	6
BioNML	138	10
BUGF	138	7
mt	138	8
Autosome.org	139	1
BHI	139	2
Unlock_DNA	139	4
Camformers	139	3
NAD	139	5
wztr	139	6
High Schoolers	139	11
BioNML	139	9
BUGF	139	7
mt	139	8
Autosome.org	140	1
BHI	140	2
Unlock_DNA	140	3
Camformers	140	5
NAD	140	4
wztr	140	9
High Schoolers	140	8
BioNML	140	7
BUGF	140	6
mt	140	10
Autosome.org	141	1
BHI	141	2
Unlock_DNA	141	3
Camformers	141	4
NAD	141	7
wztr	141	5
High Schoolers	141	10
BioNML	141	9
BUGF	141	6
mt	141	8
Autosome.org	142	1
BHI	142	2
Unlock_DNA	142	3
Camformers	142	4
NAD	142	6
wztr	142	5
High Schoolers	142	10
BioNML	142	8
BUGF	142	7
mt	142	11
Autosome.org	143	1
BHI	143	2
Unlock_DNA	143	3
Camformers	143	4
NAD	143	5
wztr	143	8
High Schoolers	143	10
BioNML	143	7
BUGF	143	6
mt	143	9
Autosome.org	144	1
BHI	144	2
Unlock_DNA	144	5
Camformers	144	4
NAD	144	3
wztr	144	6
High Schoolers	144	9
BioNML	144	8
BUGF	144	7
mt	144	10
Autosome.org	145	1
BHI	145	2
Unlock_DNA	145	3
Camformers	145	6
NAD	145	4
wztr	145	9
High Schoolers	145	5
BioNML	145	7
BUGF	145	8
mt	145	10
Autosome.org	146	1
BHI	146	2
Unlock_DNA	146	4
Camformers	146	3
NAD	146	5
wztr	146	10
High Schoolers	146	7
BioNML	146	6
BUGF	146	9
mt	146	8
Autosome.org	147	1
BHI	147	2
Unlock_DNA	147	4
Camformers	147	3
NAD	147	7
wztr	147	6
High Schoolers	147	10
BioNML	147	9
BUGF	147	5
mt	147	8
Autosome.org	148	1
BHI	148	2
Unlock_DNA	148	4
Camformers	148	5
NAD	148	3
wztr	148	10
High Schoolers	148	8
BioNML	148	6
BUGF	148	7
mt	148	9
Autosome.org	149	1
BHI	149	2
Unlock_DNA	149	3
Camformers	149	4
NAD	149	5
wztr	149	9
High Schoolers	149	7
BioNML	149	8
BUGF	149	6
mt	149	10
Autosome.org	150	1
BHI	150	2
Unlock_DNA	150	3
Camformers	150	4
NAD	150	5
wztr	150	6
High Schoolers	150	9
BioNML	150	10
BUGF	150	7
mt	150	8
Autosome.org	151	1
BHI	151	2
Unlock_DNA	151	3
Camformers	151	9
NAD	151	4
wztr	151	5
High Schoolers	151	8
BioNML	151	6
BUGF	151	7
mt	151	10
Autosome.org	152	1
BHI	152	2
Unlock_DNA	152	4
Camformers	152	3
NAD	152	5
wztr	152	10
High Schoolers	152	6
BioNML	152	8
BUGF	152	7
mt	152	9
Autosome.org	153	1
BHI	153	2
Unlock_DNA	153	4
Camformers	153	3
NAD	153	6
wztr	153	7
High Schoolers	153	8
BioNML	153	11
BUGF	153	5
mt	153	9
Autosome.org	154	1
BHI	154	2
Unlock_DNA	154	4
Camformers	154	3
NAD	154	7
wztr	154	6
High Schoolers	154	5
BioNML	154	9
BUGF	154	8
mt	154	10
Autosome.org	155	1
BHI	155	2
Unlock_DNA	155	3
Camformers	155	4
NAD	155	5
wztr	155	9
High Schoolers	155	8
BioNML	155	7
BUGF	155	6
mt	155	10
Autosome.org	156	1
BHI	156	2
Unlock_DNA	156	4
Camformers	156	3
NAD	156	5
wztr	156	6
High Schoolers	156	10
BioNML	156	8
BUGF	156	7
mt	156	9
Autosome.org	157	1
BHI	157	2
Unlock_DNA	157	3
Camformers	157	4
NAD	157	5
wztr	157	11
High Schoolers	157	10
BioNML	157	6
BUGF	157	7
mt	157	8
Autosome.org	158	1
BHI	158	2
Unlock_DNA	158	5
Camformers	158	3
NAD	158	4
wztr	158	7
High Schoolers	158	6
BioNML	158	8
BUGF	158	9
mt	158	10
Autosome.org	159	1
BHI	159	2
Unlock_DNA	159	5
Camformers	159	3
NAD	159	4
wztr	159	6
High Schoolers	159	9
BioNML	159	7
BUGF	159	10
mt	159	8
Autosome.org	160	1
BHI	160	2
Unlock_DNA	160	4
Camformers	160	5
NAD	160	3
wztr	160	8
High Schoolers	160	6
BioNML	160	9
BUGF	160	7
mt	160	11
Autosome.org	161	1
BHI	161	2
Unlock_DNA	161	5
Camformers	161	3
NAD	161	6
wztr	161	4
High Schoolers	161	7
BioNML	161	10
BUGF	161	8
mt	161	9
Autosome.org	162	2
BHI	162	1
Unlock_DNA	162	4
Camformers	162	3
NAD	162	6
wztr	162	7
High Schoolers	162	5
BioNML	162	11
BUGF	162	9
mt	162	8
Autosome.org	163	1
BHI	163	2
Unlock_DNA	163	4
Camformers	163	3
NAD	163	5
wztr	163	6
High Schoolers	163	8
BioNML	163	9
BUGF	163	7
mt	163	10
Autosome.org	164	1
BHI	164	2
Unlock_DNA	164	4
Camformers	164	3
NAD	164	5
wztr	164	6
High Schoolers	164	7
BioNML	164	9
BUGF	164	8
mt	164	10
Autosome.org	165	1
BHI	165	2
Unlock_DNA	165	3
Camformers	165	6
NAD	165	4
wztr	165	5
High Schoolers	165	8
BioNML	165	7
BUGF	165	9
mt	165	11
Autosome.org	166	1
BHI	166	2
Unlock_DNA	166	4
Camformers	166	3
NAD	166	6
wztr	166	5
High Schoolers	166	10
BioNML	166	8
BUGF	166	7
mt	166	9
Autosome.org	167	2
BHI	167	1
Unlock_DNA	167	4
Camformers	167	3
NAD	167	6
wztr	167	5
High Schoolers	167	8
BioNML	167	9
BUGF	167	7
mt	167	10
Autosome.org	168	1
BHI	168	2
Unlock_DNA	168	4
Camformers	168	3
NAD	168	5
wztr	168	13
High Schoolers	168	9
BioNML	168	8
BUGF	168	6
mt	168	7
Autosome.org	169	1
BHI	169	2
Unlock_DNA	169	3
Camformers	169	6
NAD	169	4
wztr	169	5
High Schoolers	169	7
BioNML	169	8
BUGF	169	9
mt	169	10
Autosome.org	170	1
BHI	170	2
Unlock_DNA	170	3
Camformers	170	6
NAD	170	4
wztr	170	9
High Schoolers	170	7
BioNML	170	13
BUGF	170	5
mt	170	8
Autosome.org	171	1
BHI	171	2
Unlock_DNA	171	3
Camformers	171	4
NAD	171	5
wztr	171	8
High Schoolers	171	7
BioNML	171	6
BUGF	171	10
mt	171	11
Autosome.org	172	1
BHI	172	2
Unlock_DNA	172	4
Camformers	172	3
NAD	172	5
wztr	172	6
High Schoolers	172	7
BioNML	172	8
BUGF	172	10
mt	172	9
Autosome.org	173	1
BHI	173	2
Unlock_DNA	173	5
Camformers	173	3
NAD	173	4
wztr	173	8
High Schoolers	173	10
BioNML	173	7
BUGF	173	9
mt	173	6
Autosome.org	174	1
BHI	174	2
Unlock_DNA	174	5
Camformers	174	3
NAD	174	4
wztr	174	6
High Schoolers	174	7
BioNML	174	8
BUGF	174	9
mt	174	10
Autosome.org	175	1
BHI	175	2
Unlock_DNA	175	3
Camformers	175	5
NAD	175	4
wztr	175	8
High Schoolers	175	6
BioNML	175	9
BUGF	175	7
mt	175	10
Autosome.org	176	1
BHI	176	2
Unlock_DNA	176	4
Camformers	176	3
NAD	176	5
wztr	176	9
High Schoolers	176	8
BioNML	176	7
BUGF	176	6
mt	176	10
Autosome.org	177	1
BHI	177	2
Unlock_DNA	177	4
Camformers	177	3
NAD	177	5
wztr	177	8
High Schoolers	177	12
BioNML	177	9
BUGF	177	7
mt	177	6
Autosome.org	178	1
BHI	178	2
Unlock_DNA	178	5
Camformers	178	3
NAD	178	4
wztr	178	7
High Schoolers	178	8
BioNML	178	9
BUGF	178	6
mt	178	10
Autosome.org	179	1
BHI	179	2
Unlock_DNA	179	3
Camformers	179	5
NAD	179	4
wztr	179	9
High Schoolers	179	10
BioNML	179	7
BUGF	179	6
mt	179	8
Autosome.org	180	2
BHI	180	1
Unlock_DNA	180	3
Camformers	180	4
NAD	180	5
wztr	180	9
High Schoolers	180	6
BioNML	180	7
BUGF	180	8
mt	180	10
Autosome.org	181	1
BHI	181	2
Unlock_DNA	181	3
Camformers	181	5
NAD	181	4
wztr	181	6
High Schoolers	181	10
BioNML	181	8
BUGF	181	7
mt	181	9
Autosome.org	182	1
BHI	182	2
Unlock_DNA	182	3
Camformers	182	4
NAD	182	5
wztr	182	6
High Schoolers	182	7
BioNML	182	8
BUGF	182	9
mt	182	10
Autosome.org	183	1
BHI	183	2
Unlock_DNA	183	5
Camformers	183	4
NAD	183	3
wztr	183	10
High Schoolers	183	9
BioNML	183	6
BUGF	183	7
mt	183	8
Autosome.org	184	1
BHI	184	2
Unlock_DNA	184	4
Camformers	184	5
NAD	184	3
wztr	184	6
High Schoolers	184	7
BioNML	184	9
BUGF	184	8
mt	184	12
Autosome.org	185	1
BHI	185	2
Unlock_DNA	185	3
Camformers	185	5
NAD	185	4
wztr	185	6
High Schoolers	185	11
BioNML	185	8
BUGF	185	9
mt	185	7
Autosome.org	186	2
BHI	186	1
Unlock_DNA	186	3
Camformers	186	4
NAD	186	5
wztr	186	10
High Schoolers	186	8
BioNML	186	12
BUGF	186	6
mt	186	7
Autosome.org	187	1
BHI	187	2
Unlock_DNA	187	3
Camformers	187	4
NAD	187	5
wztr	187	7
High Schoolers	187	9
BioNML	187	6
BUGF	187	8
mt	187	10
Autosome.org	188	1
BHI	188	2
Unlock_DNA	188	3
Camformers	188	4
NAD	188	5
wztr	188	8
High Schoolers	188	9
BioNML	188	6
BUGF	188	10
mt	188	7
Autosome.org	189	1
BHI	189	2
Unlock_DNA	189	4
Camformers	189	3
NAD	189	5
wztr	189	7
High Schoolers	189	9
BioNML	189	11
BUGF	189	6
mt	189	10
Autosome.org	190	1
BHI	190	2
Unlock_DNA	190	3
Camformers	190	5
NAD	190	6
wztr	190	4
High Schoolers	190	9
BioNML	190	10
BUGF	190	7
mt	190	8
Autosome.org	191	1
BHI	191	2
Unlock_DNA	191	4
Camformers	191	3
NAD	191	5
wztr	191	6
High Schoolers	191	8
BioNML	191	11
BUGF	191	7
mt	191	10
Autosome.org	192	1
BHI	192	2
Unlock_DNA	192	3
Camformers	192	4
NAD	192	5
wztr	192	6
High Schoolers	192	7
BioNML	192	9
BUGF	192	10
mt	192	8
Autosome.org	193	1
BHI	193	2
Unlock_DNA	193	4
Camformers	193	3
NAD	193	5
wztr	193	6
High Schoolers	193	8
BioNML	193	9
BUGF	193	7
mt	193	11
Autosome.org	194	1
BHI	194	2
Unlock_DNA	194	4
Camformers	194	5
NAD	194	3
wztr	194	10
High Schoolers	194	9
BioNML	194	7
BUGF	194	6
mt	194	8
Autosome.org	195	1
BHI	195	2
Unlock_DNA	195	3
Camformers	195	4
NAD	195	5
wztr	195	7
High Schoolers	195	6
BioNML	195	9
BUGF	195	8
mt	195	10
Autosome.org	196	1
BHI	196	2
Unlock_DNA	196	4
Camformers	196	5
NAD	196	3
wztr	196	7
High Schoolers	196	8
BioNML	196	10
BUGF	196	9
mt	196	6
Autosome.org	197	1
BHI	197	2
Unlock_DNA	197	5
Camformers	197	3
NAD	197	4
wztr	197	12
High Schoolers	197	9
BioNML	197	8
BUGF	197	6
mt	197	10
Autosome.org	198	1
BHI	198	2
Unlock_DNA	198	4
Camformers	198	3
NAD	198	6
wztr	198	9
High Schoolers	198	7
BioNML	198	10
BUGF	198	5
mt	198	8
Autosome.org	199	1
BHI	199	2
Unlock_DNA	199	5
Camformers	199	3
NAD	199	4
wztr	199	6
High Schoolers	199	7
BioNML	199	8
BUGF	199	9
[truncated: 98,001 more rows]

## Sheet: pearsonr_difference
metric	variable	value
Pearson $r²$	Pearson Score	15.0404
Pearson $r²$	All sequences	7.12449
Pearson $r²$	High	48.6391
Pearson $r²$	Low	47.6595
Pearson $r²$	Native	17.6034
Pearson $r²$	Random	5.05131
Pearson $r²$	Challenging	18.132
Pearson $r²$	SNVs	14.648
Pearson $r²$	Motif Perturbation	6.52823
Pearson $r²$	Motif Tiling	17.6986

## Sheet: spearman_difference
metric	variable	value
Spearman $ρ$	Spearman Score	10.7469
Spearman $ρ$	All sequences	3.89731
Spearman $ρ$	High	55.3177
Spearman $ρ$	Low	52.197
Spearman $ρ$	Native	9.57844
Spearman $ρ$	Random	2.66431
Spearman $ρ$	Challenging	11.3359
Spearman $ρ$	SNVs	9.5686
Spearman $ρ$	Motif Perturbation	4.01294
Spearman $ρ$	Motif Tiling	6.92402

## Sheet: heatmap_pearson
Pearson Score	All Sequences	High	Low	Yeast	Random	Challenging	SNVs	Motif Perturbation	Motif Tiling	team
0.82	0.95	0.51	0.51	0.78	0.96	0.94	0.73	0.96	0.91	Autosome.org
0.79	0.93	0.43	0.44	0.74	0.95	0.91	0.7	0.96	0.9	BHI
0.77	0.92	0.38	0.39	0.7	0.94	0.88	0.68	0.94	0.89	Unlock_DNA
0.75	0.91	0.31	0.39	0.68	0.94	0.89	0.67	0.95	0.81	Camformers
0.75	0.91	0.27	0.32	0.66	0.94	0.86	0.67	0.95	0.88	NAD
0.76	0.92	0.27	0.3	0.68	0.95	0.91	0.68	0.94	0.89	wztr
0.75	0.91	0.35	0.32	0.66	0.94	0.86	0.67	0.94	0.87	High Schoolers
0.75	0.9	0.38	0.4	0.67	0.93	0.85	0.65	0.92	0.87	BioNML
0.74	0.9	0.34	0.4	0.68	0.93	0.87	0.64	0.94	0.83	BUGF
0.74	0.9	0.36	0.37	0.68	0.93	0.86	0.65	0.93	0.84	mt
0.7	0.88	0.26	0.27	0.64	0.91	0.77	0.62	0.9	0.75	reference model

## Sheet: heatmap_spearman
Spearman Score	All Sequences	High	Low	Yeast	Random	Challenging	SNVs	Motif Perturbation	Motif Tiling	team
0.85	0.98	0.68	0.64	0.88	0.98	0.97	0.71	0.97	0.94	Autosome.org
0.84	0.97	0.68	0.63	0.86	0.98	0.95	0.7	0.97	0.94	BHI
0.82	0.96	0.58	0.6	0.84	0.97	0.93	0.68	0.96	0.93	Unlock_DNA
0.82	0.96	0.57	0.61	0.82	0.97	0.94	0.67	0.96	0.91	Camformers
0.82	0.95	0.58	0.59	0.81	0.97	0.92	0.68	0.96	0.92	NAD
0.81	0.96	0.61	0.3	0.81	0.98	0.94	0.68	0.96	0.93	wztr
0.81	0.96	0.53	0.5	0.81	0.97	0.91	0.67	0.96	0.92	High Schoolers
0.8	0.95	0.52	0.59	0.81	0.97	0.9	0.66	0.94	0.92	BioNML
0.81	0.95	0.54	0.59	0.82	0.96	0.92	0.66	0.95	0.9	BUGF
0.8	0.95	0.45	0.59	0.82	0.97	0.92	0.65	0.95	0.89	mt
0.76	0.94	0.31	0.42	0.8	0.96	0.86	0.64	0.93	0.87	reference model
