# Supplementary material for: A community effort to optimize sequence-based deep learning models of gene regulation
Source: Nat Biotechnol. 2024 Oct 11;43(8):1373–83. doi: 10.1038/s41587-024-02414-w (PMC12339383; doi:10.1038/s41587-024-02414-w)
Supplement: Supplementary file 4 — Statistical source data. [file 41587_2024_2414_MOESM4_ESM.xlsx]

## Sheet: Sheet1
Dataprocessor	First	Core	Final	Pearson Score
autosome	bhi	autosome	autosome	0.821519
autosome	autosome	autosome	autosome	0.817901
autosome	Unlockdna	autosome	autosome	0.815957
autosome	bhi	bhi	autosome	0.81524
autosome	autosome	autosome	bhi	0.808521
autosome	autosome	Unlockdna	autosome	0.808372
autosome	bhi	Unlockdna	autosome	0.807108
autosome	autosome	bhi	autosome	0.804149
autosome	Unlockdna	autosome	bhi	0.803013
autosome	bhi	autosome	bhi	0.799747
autosome	bhi	bhi	bhi	0.798343
autosome	bhi	Unlockdna	bhi	0.793216
autosome	Unlockdna	Unlockdna	autosome	0.791083
autosome	autosome	bhi	bhi	0.7826
autosome	autosome	Unlockdna	bhi	0.780555
autosome	Unlockdna	Unlockdna	bhi	0.780086
bhi	bhi	bhi	autosome	0.772867
autosome	Unlockdna	bhi	autosome	0.769627
bhi	autosome	bhi	autosome	0.752978
bhi	bhi	Unlockdna	autosome	0.74842
bhi	autosome	autosome	autosome	0.747095
bhi	bhi	autosome	autosome	0.746661
Unlockdna	Unlockdna	Unlockdna	Unlockdna	0.74609
bhi	Unlockdna	bhi	autosome	0.745824
bhi	bhi	bhi	bhi	0.744116
Unlockdna	bhi	Unlockdna	Unlockdna	0.740376
Unlockdna	autosome	Unlockdna	Unlockdna	0.739047
bhi	Unlockdna	bhi	bhi	0.737323
Unlockdna	autosome	autosome	Unlockdna	0.736114
bhi	autosome	Unlockdna	autosome	0.732912
bhi	Unlockdna	autosome	autosome	0.731221
bhi	autosome	autosome	bhi	0.729589
Unlockdna	bhi	autosome	Unlockdna	0.725551
bhi	bhi	autosome	bhi	0.722499
Unlockdna	Unlockdna	autosome	Unlockdna	0.716529
bhi	Unlockdna	autosome	bhi	0.715352
bhi	autosome	bhi	bhi	0.712621
Unlockdna	autosome	bhi	Unlockdna	0.705385
autosome	Unlockdna	bhi	bhi	0.693109
Unlockdna	bhi	bhi	Unlockdna	0.642961
Unlockdna	Unlockdna	bhi	Unlockdna	0.579779
