# Supplementary material for: A community effort to optimize sequence-based deep learning models of gene regulation
Source: Nat Biotechnol. 2024 Oct 11;43(8):1373–83. doi: 10.1038/s41587-024-02414-w (PMC12339383; doi:10.1038/s41587-024-02414-w)
Supplement: Supplementary file 5 — Statistical source data. [file 41587_2024_2414_MOESM5_ESM.xlsx]

## Sheet: drosophila_starrseq
Model	Test_Fold	Dataset	Pearson
DREAM-CNN	0	Dev	0.727433
DREAM-CNN	1	Dev	0.688411
DREAM-CNN	2	Dev	0.72019
DREAM-CNN	3	Dev	0.721868
DREAM-CNN	4	Dev	0.726078
DREAM-RNN	0	Dev	0.746745
DREAM-RNN	1	Dev	0.708306
DREAM-RNN	2	Dev	0.738993
DREAM-RNN	3	Dev	0.739855
DREAM-RNN	4	Dev	0.744366
DREAM-Attn	0	Dev	0.734332
DREAM-Attn	1	Dev	0.693939
DREAM-Attn	2	Dev	0.726719
DREAM-Attn	3	Dev	0.729524
DREAM-Attn	4	Dev	0.732911
DeepSTARR	0	Dev	0.706816
DeepSTARR	1	Dev	0.665616
DeepSTARR	2	Dev	0.696777
DeepSTARR	3	Dev	0.700986
DeepSTARR	4	Dev	0.705286
DREAM-CNN	0	Hk	0.790241
DREAM-CNN	1	Hk	0.760908
DREAM-CNN	2	Hk	0.777618
DREAM-CNN	3	Hk	0.783671
DREAM-CNN	4	Hk	0.793203
DREAM-RNN	0	Hk	0.799735
DREAM-RNN	1	Hk	0.767219
DREAM-RNN	2	Hk	0.789068
DREAM-RNN	3	Hk	0.790807
DREAM-RNN	4	Hk	0.802834
DREAM-Attn	0	Hk	0.789504
DREAM-Attn	1	Hk	0.759242
DREAM-Attn	2	Hk	0.77897
DREAM-Attn	3	Hk	0.781026
DREAM-Attn	4	Hk	0.792467
DeepSTARR	0	Hk	0.76155
DeepSTARR	1	Hk	0.732889
DeepSTARR	2	Hk	0.752322
DeepSTARR	3	Hk	0.754766
DeepSTARR	4	Hk	0.766448

## Sheet: atac_read_count
Model	pearsonr	median_jsd	median_norm_jsd	Fold
ChromBPNet	0.700299	0.342861	0.447786	0
ChromBPNet	0.700867	0.349167	0.441749	1
ChromBPNet	0.707069	0.348801	0.443031	2
ChromBPNet	0.665272	0.348085	0.442906	3
ChromBPNet	0.704014	0.341144	0.447737	4
DREAM-CNN	0.700916	0.354923	0.429676	0
DREAM-CNN	0.69378	0.362747	0.421703	1
DREAM-CNN	0.722129	0.360726	0.424901	2
DREAM-CNN	0.665855	0.361482	0.423302	3
DREAM-CNN	0.69688	0.355383	0.426691	4
DREAM-RNN	0.725739	0.336333	0.457879	0
DREAM-RNN	0.727027	0.344171	0.449299	1
DREAM-RNN	0.740629	0.343284	0.452256	2
DREAM-RNN	0.699685	0.341897	0.452848	3
DREAM-RNN	0.723984	0.335935	0.456484	4

## Sheet: atac_accessibility
Model	pearsonr	median_jsd	median_norm_jsd	Fold
ChromBPNet	0.700299	0.342861	0.447786	0
ChromBPNet	0.700867	0.349167	0.441749	1
ChromBPNet	0.707069	0.348801	0.443031	2
ChromBPNet	0.665272	0.348085	0.442906	3
ChromBPNet	0.704014	0.341144	0.447737	4
DREAM-CNN	0.700916	0.354923	0.429676	0
DREAM-CNN	0.69378	0.362747	0.421703	1
DREAM-CNN	0.722129	0.360726	0.424901	2
DREAM-CNN	0.665855	0.361482	0.423302	3
DREAM-CNN	0.69688	0.355383	0.426691	4
DREAM-RNN	0.725739	0.336333	0.457879	0
DREAM-RNN	0.727027	0.344171	0.449299	1
DREAM-RNN	0.740629	0.343284	0.452256	2
DREAM-RNN	0.699685	0.341897	0.452848	3
DREAM-RNN	0.723984	0.335935	0.456484	4

## Sheet: human_mpra
Pearson	Spearman	Model	dataset	Fold
0.821616	0.813015	DREAM-CNN	HepG2 (140k seqs)	0
0.820098	0.811361	DREAM-CNN	HepG2 (140k seqs)	1
0.824245	0.813129	DREAM-CNN	HepG2 (140k seqs)	2
0.818294	0.81333	DREAM-CNN	HepG2 (140k seqs)	3
0.826308	0.813671	DREAM-CNN	HepG2 (140k seqs)	4
0.823735	0.817326	DREAM-CNN	HepG2 (140k seqs)	5
0.820892	0.812457	DREAM-CNN	HepG2 (140k seqs)	6
0.822034	0.813629	DREAM-CNN	HepG2 (140k seqs)	7
0.829907	0.822752	DREAM-CNN	HepG2 (140k seqs)	8
0.826484	0.811048	DREAM-CNN	HepG2 (140k seqs)	9
0.835087	0.823974	DREAM-RNN	HepG2 (140k seqs)	0
0.831646	0.82215	DREAM-RNN	HepG2 (140k seqs)	1
0.835286	0.823122	DREAM-RNN	HepG2 (140k seqs)	2
0.831001	0.824046	DREAM-RNN	HepG2 (140k seqs)	3
0.840558	0.827449	DREAM-RNN	HepG2 (140k seqs)	4
0.839194	0.831789	DREAM-RNN	HepG2 (140k seqs)	5
0.836778	0.827201	DREAM-RNN	HepG2 (140k seqs)	6
0.83466	0.825247	DREAM-RNN	HepG2 (140k seqs)	7
0.844414	0.83434	DREAM-RNN	HepG2 (140k seqs)	8
0.840737	0.822749	DREAM-RNN	HepG2 (140k seqs)	9
0.793858	0.785004	DREAM-Attn	HepG2 (140k seqs)	0
0.791754	0.784575	DREAM-Attn	HepG2 (140k seqs)	1
0.794821	0.788156	DREAM-Attn	HepG2 (140k seqs)	2
0.790167	0.783378	DREAM-Attn	HepG2 (140k seqs)	3
0.806199	0.793944	DREAM-Attn	HepG2 (140k seqs)	4
0.796943	0.789134	DREAM-Attn	HepG2 (140k seqs)	5
0.793707	0.789138	DREAM-Attn	HepG2 (140k seqs)	6
0.797021	0.789419	DREAM-Attn	HepG2 (140k seqs)	7
0.807816	0.80382	DREAM-Attn	HepG2 (140k seqs)	8
0.800216	0.788705	DREAM-Attn	HepG2 (140k seqs)	9
0.755925	0.751124	MPRAnn	HepG2 (140k seqs)	0
0.749999	0.750093	MPRAnn	HepG2 (140k seqs)	1
0.754301	0.750029	MPRAnn	HepG2 (140k seqs)	2
0.752046	0.745996	MPRAnn	HepG2 (140k seqs)	3
0.772175	0.759289	MPRAnn	HepG2 (140k seqs)	4
0.754504	0.751226	MPRAnn	HepG2 (140k seqs)	5
0.749768	0.746765	MPRAnn	HepG2 (140k seqs)	6
0.760058	0.75494	MPRAnn	HepG2 (140k seqs)	7
0.76792	0.763423	MPRAnn	HepG2 (140k seqs)	8
0.763195	0.7533	MPRAnn	HepG2 (140k seqs)	9
0.85226	0.800021	DREAM-CNN	K562 (226k seqs)	0
0.85507	0.802258	DREAM-CNN	K562 (226k seqs)	1
0.844164	0.799772	DREAM-CNN	K562 (226k seqs)	2
0.854831	0.808599	DREAM-CNN	K562 (226k seqs)	3
0.863805	0.816705	DREAM-CNN	K562 (226k seqs)	4
0.848915	0.809111	DREAM-CNN	K562 (226k seqs)	5
0.845722	0.801569	DREAM-CNN	K562 (226k seqs)	6
0.849253	0.803242	DREAM-CNN	K562 (226k seqs)	7
0.858447	0.813716	DREAM-CNN	K562 (226k seqs)	8
0.849388	0.799343	DREAM-CNN	K562 (226k seqs)	9
0.860363	0.808648	DREAM-RNN	K562 (226k seqs)	0
0.860678	0.809535	DREAM-RNN	K562 (226k seqs)	1
0.850003	0.80593	DREAM-RNN	K562 (226k seqs)	2
0.862078	0.818976	DREAM-RNN	K562 (226k seqs)	3
0.869697	0.821579	DREAM-RNN	K562 (226k seqs)	4
0.857305	0.816115	DREAM-RNN	K562 (226k seqs)	5
0.855514	0.808427	DREAM-RNN	K562 (226k seqs)	6
0.85942	0.81378	DREAM-RNN	K562 (226k seqs)	7
0.866858	0.822842	DREAM-RNN	K562 (226k seqs)	8
0.859223	0.808363	DREAM-RNN	K562 (226k seqs)	9
0.835219	0.782526	DREAM-Attn	K562 (226k seqs)	0
0.839375	0.783385	DREAM-Attn	K562 (226k seqs)	1
0.823053	0.776314	DREAM-Attn	K562 (226k seqs)	2
0.833747	0.785895	DREAM-Attn	K562 (226k seqs)	3
0.844991	0.794528	DREAM-Attn	K562 (226k seqs)	4
0.834792	0.792854	DREAM-Attn	K562 (226k seqs)	5
0.830999	0.781189	DREAM-Attn	K562 (226k seqs)	6
0.833348	0.786264	DREAM-Attn	K562 (226k seqs)	7
0.842228	0.796182	DREAM-Attn	K562 (226k seqs)	8
0.834287	0.781508	DREAM-Attn	K562 (226k seqs)	9
0.807888	0.748475	MPRAnn	K562 (226k seqs)	0
0.810145	0.754814	MPRAnn	K562 (226k seqs)	1
0.791284	0.739983	MPRAnn	K562 (226k seqs)	2
0.805596	0.752554	MPRAnn	K562 (226k seqs)	3
0.818911	0.766781	MPRAnn	K562 (226k seqs)	4
0.799917	0.747698	MPRAnn	K562 (226k seqs)	5
0.794533	0.742827	MPRAnn	K562 (226k seqs)	6
0.799011	0.74385	MPRAnn	K562 (226k seqs)	7
0.815612	0.768393	MPRAnn	K562 (226k seqs)	8
0.802143	0.741428	MPRAnn	K562 (226k seqs)	9
0.754251	0.65484	DREAM-CNN	WTC11 (56k seqs)	0
0.734041	0.626622	DREAM-CNN	WTC11 (56k seqs)	1
0.754026	0.640786	DREAM-CNN	WTC11 (56k seqs)	2
0.742037	0.642223	DREAM-CNN	WTC11 (56k seqs)	3
0.768613	0.657012	DREAM-CNN	WTC11 (56k seqs)	4
0.748061	0.64428	DREAM-CNN	WTC11 (56k seqs)	5
0.741774	0.648201	DREAM-CNN	WTC11 (56k seqs)	6
0.74519	0.630714	DREAM-CNN	WTC11 (56k seqs)	7
0.751481	0.646872	DREAM-CNN	WTC11 (56k seqs)	8
0.749408	0.643113	DREAM-CNN	WTC11 (56k seqs)	9
0.751756	0.649459	DREAM-RNN	WTC11 (56k seqs)	0
0.733385	0.623783	DREAM-RNN	WTC11 (56k seqs)	1
0.757282	0.639106	DREAM-RNN	WTC11 (56k seqs)	2
0.743376	0.646363	DREAM-RNN	WTC11 (56k seqs)	3
0.762946	0.6584	DREAM-RNN	WTC11 (56k seqs)	4
0.751357	0.654796	DREAM-RNN	WTC11 (56k seqs)	5
0.74768	0.65844	DREAM-RNN	WTC11 (56k seqs)	6
0.743487	0.630221	DREAM-RNN	WTC11 (56k seqs)	7
0.757219	0.64921	DREAM-RNN	WTC11 (56k seqs)	8
0.7448	0.632323	DREAM-RNN	WTC11 (56k seqs)	9
0.653754	0.526006	DREAM-Attn	WTC11 (56k seqs)	0
0.649821	0.517699	DREAM-Attn	WTC11 (56k seqs)	1
0.67631	0.532307	DREAM-Attn	WTC11 (56k seqs)	2
0.657683	0.539162	DREAM-Attn	WTC11 (56k seqs)	3
0.673358	0.537329	DREAM-Attn	WTC11 (56k seqs)	4
0.68448	0.558922	DREAM-Attn	WTC11 (56k seqs)	5
0.674196	0.567489	DREAM-Attn	WTC11 (56k seqs)	6
0.656795	0.508458	DREAM-Attn	WTC11 (56k seqs)	7
0.675719	0.550311	DREAM-Attn	WTC11 (56k seqs)	8
0.670748	0.541401	DREAM-Attn	WTC11 (56k seqs)	9
0.712907	0.578667	MPRAnn	WTC11 (56k seqs)	0
0.691725	0.553378	MPRAnn	WTC11 (56k seqs)	1
0.717559	0.571833	MPRAnn	WTC11 (56k seqs)	2
0.703397	0.584713	MPRAnn	WTC11 (56k seqs)	3
0.721185	0.580656	MPRAnn	WTC11 (56k seqs)	4
0.711275	0.574919	MPRAnn	WTC11 (56k seqs)	5
0.717648	0.600543	MPRAnn	WTC11 (56k seqs)	6
0.711384	0.568296	MPRAnn	WTC11 (56k seqs)	7
0.716829	0.584365	MPRAnn	WTC11 (56k seqs)	8
0.707052	0.580346	MPRAnn	WTC11 (56k seqs)	9
