# Supplementary material for: A community effort to optimize sequence-based deep learning models of gene regulation
Source: Nat Biotechnol. 2024 Oct 11;43(8):1373–83. doi: 10.1038/s41587-024-02414-w (PMC12339383; doi:10.1038/s41587-024-02414-w)
Supplement: Supplementary file 6 — Statistical source data. [file 41587_2024_2414_MOESM6_ESM.xlsx]

## Sheet: Sheet1
index	Week	team_name	ScorePearsonR²	ScoreSpearman
1	1	Autosome.org	0.794123	0.822835
2	2	Autosome.org	0.796463	0.823926
3	3	Autosome.org	0.793422	0.822648
4	4	Autosome.org	0.807687	0.83816
5	5	Autosome.org	0.806079	0.842728
6	6	Autosome.org	0.829027	0.859637
1	1	BHI	0.756324	0.800882
2	2	BHI	0.800697	0.837262
3	3	BHI	0.807463	0.842232
4	4	BHI	0.817237	0.848928
5	5	BHI	0.811092	0.846034
6	6	BHI	0.813624	0.851858
1	1	Unlock_DNA	0.657475	0.728343
2	2	Unlock_DNA	0.657475	0.741517
3	3	Unlock_DNA	0.738133	0.802745
4	4	Unlock_DNA	0.765975	0.818996
5	5	Unlock_DNA	0.764791	0.819161
6	6	Unlock_DNA	0.780568	0.827137
1	1	Camformers	0.749014	0.810834
2	2	Camformers	0.752702	0.816679
3	3	Camformers	0.767016	0.82677
4	4	Camformers	0.767076	0.826119
5	5	Camformers	0.73048	0.788533
6	6	Camformers	0.760388	0.830903
1	1	NAD	0.786158	0.830372
2	2	NAD	0.787219	0.83082
3	3	NAD	0.795379	0.835912
4	4	NAD	0.795958	0.835821
5	5	NAD	0.79696	0.836777
6	6	NAD	0.79696	0.836777
1	1	wztr	0.590397	0.689929
2	2	wztr	0.590397	0.689929
3	3	wztr	0.62619	0.716685
4	4	wztr	0.757505	0.779592
5	5	wztr	0.786189	0.823949
6	6	wztr	0.782719	0.823468
1	1	High Schoolers	0.210091	0.365677
2	2	High Schoolers	0.671326	0.765573
3	3	High Schoolers	0.70007	0.787257
4	4	High Schoolers	0.733143	0.776249
5	5	High Schoolers	0.744136	0.778856
6	6	High Schoolers	0.777234	0.817027
1	1	BioNML	0.752111	0.805084
2	2	BioNML	0.75475	0.805084
3	3	BioNML	0.76148	0.808385
4	4	BioNML	0.76148	0.808385
5	5	BioNML	0.76148	0.808385
6	6	BioNML	0.76148	0.808385
1	1	BUGF	0	0
2	2	BUGF	0	0
3	3	BUGF	0.757563	0.817883
4	4	BUGF	0.770673	0.824934
5	5	BUGF	0.757563	0.817883
6	6	BUGF	0.765068	0.826898
1	1	mt	0.731235	0.800104
2	2	mt	0.732173	0.805728
3	3	mt	0.7446	0.802142
4	4	mt	0.7446	0.802692
5	5	mt	0.745395	0.802654
6	6	mt	0.7446	0.802142
