# Supplementary material for: A community effort to optimize sequence-based deep learning models of gene regulation
Source: Nat Biotechnol. 2024 Oct 11;43(8):1373–83. doi: 10.1038/s41587-024-02414-w (PMC12339383; doi:10.1038/s41587-024-02414-w)
Supplement: Supplementary file 7 — Statistical source data. [file 41587_2024_2414_MOESM7_ESM.xlsx]

## Sheet: Pearson
Autosome.org	BHI	Unlock_DNA	Camformers	NAD	wztr	High Schoolers	BioNML	BUGF	mt	pos
0	0	0	0	0	0	0	0	0	0	0
9990	10	0	0	0	0	0	0	0	0	1
10	9990	0	0	0	0	0	0	0	0	2
0	0	5805	753	72	3261	97	5	1	6	3
0	0	2722	2197	516	3697	674	130	9	53	4
0	0	1194	4108	1074	1894	1163	387	49	110	5
0	0	214	1431	2561	396	2702	1698	454	496	6
0	0	58	749	2458	249	2558	2106	804	874	7
0	0	7	365	1716	161	1662	2890	1358	1444	8
0	0	0	176	1017	119	746	1669	2715	2554	9
0	0	0	116	525	84	344	869	2743	2921	10
0	0	0	64	52	75	42	185	1050	977	11
0	0	0	27	8	45	12	49	538	411	12
0	0	0	13	1	18	0	12	220	128	13
0	0	0	1	0	1	0	0	54	23	14
0	0	0	0	0	0	0	0	5	3	15
0	0	0	0	0	0	0	0	0	0	16
0	0	0	0	0	0	0	0	0	0	17
0	0	0	0	0	0	0	0	0	0	18
0	0	0	0	0	0	0	0	0	0	19

## Sheet: Spearman
Autosome.org	BHI	Unlock_DNA	Camformers	NAD	wztr	High Schoolers	BioNML	BUGF	mt	pos
0	0	0	0	0	0	0	0	0	0	0
9775	225	0	0	0	0	0	0	0	0	1
225	9775	0	0	0	0	0	0	0	0	2
0	0	5218	3643	1014	114	9	0	2	0	3
0	0	2989	3916	2628	323	68	22	52	2	4
0	0	1464	1952	4923	858	305	159	309	29	5
0	0	270	386	1120	2656	1903	1285	1950	391	6
0	0	51	83	236	1938	2495	1997	2284	771	7
0	0	7	17	61	1439	2214	2340	2260	1299	8
0	0	0	3	17	1215	1632	2225	1898	2105	9
0	0	1	0	1	876	964	1456	917	3052	10
0	0	0	0	0	361	306	384	264	1538	11
0	0	0	0	0	145	80	99	56	568	12
0	0	0	0	0	62	20	28	7	193	13
0	0	0	0	0	12	3	5	1	43	14
0	0	0	0	0	1	1	0	0	8	15
0	0	0	0	0	0	0	0	0	1	16
0	0	0	0	0	0	0	0	0	0	17
0	0	0	0	0	0	0	0	0	0	18
0	0	0	0	0	0	0	0	0	0	19

## Sheet: Combined
Autosome.org	BHI	Unlock_DNA	Camformers	NAD	wztr	High Schoolers	BioNML	BUGF	mt	pos
0	0	0	0	0	0	0	0	0	0	0
9994	229	0	0	0	0	0	0	0	0	1
6	9771	0	0	0	0	0	0	0	0	2
0	0	6434	1903	194	285	5	1	0	0	3
0	0	2713	4503	1222	1857	141	26	9	4	4
0	0	734	2393	3507	3332	955	307	134	62	5
0	0	108	869	3314	2332	2765	1588	797	386	6
0	0	11	256	1482	1369	2919	2563	1855	883	7
0	0	0	59	244	491	1966	2838	2856	1793	8
0	0	0	15	35	207	917	1875	2597	2876	9
0	0	0	2	2	80	280	672	1303	2729	10
0	0	0	0	0	39	45	105	371	962	11
0	0	0	0	0	4	6	24	73	263	12
0	0	0	0	0	4	1	1	5	36	13
0	0	0	0	0	0	0	0	0	5	14
0	0	0	0	0	0	0	0	0	1	15
0	0	0	0	0	0	0	0	0	0	16
0	0	0	0	0	0	0	0	0	0	17
0	0	0	0	0	0	0	0	0	0	18
0	0	0	0	0	0	0	0	0	0	19
