# Supplementary material for: A community effort to optimize sequence-based deep learning models of gene regulation
Source: Nat Biotechnol. 2024 Oct 11;43(8):1373–83. doi: 10.1038/s41587-024-02414-w (PMC12339383; doi:10.1038/s41587-024-02414-w)
Supplement: Supplementary file 8 — Statistical source data. [file 41587_2024_2414_MOESM8_ESM.xlsx]

## Sheet: Sheet1
seqID	proTotal	Sequence Type
GA.EDV.Glu.high_140	456	High
GA.EDV.Glu.high_149	611	High
GA.EDV.Glu.high_272	818	High
GA.EDV.Glu.high_59	874	High
GA.EDV.Glu.high_168	542	High
GA.EDV.Glu.high_430	1589	High
GA.EDV.Glu.high_75	715	High
GA.EDV.SCUra.high_214	592	High
GA.EDV.Glu.high_310	17	High
GA.EDV.Glu.high_200	1420	High
GA.EDV.Glu.high_409	456	High
GA.EDV.Glu.high_195	1327	High
GA.EDV.SCUra.high_241	409	High
GA.EDV.Glu.high_255	520	High
GA.EDV.SCUra.high_61	1654	High
GA.EDV.Glu.high_129	265	High
GA.EDV.SCUra.high_405	247	High
GA.EDV.SCUra.high_288	297	High
GA.EDV.SCUra.high_257	64	High
GA.EDV.SCUra.high_432	808	High
GA.EDV.Glu.high_251	239	High
GA.EDV.Glu.high_39	872	High
GA.EDV.SCUra.high_480	2	High
GA.EDV.SCUra.high_499	822	High
GA.EDV.Glu.high_386	160	High
GA.EDV.Glu.high_176	878	High
GA.EDV.Glu.high_70	1275	High
GA.EDV.Glu.high_413	739	High
GA.EDV.SCUra.high_467	192	High
GA.EDV.Glu.high_382	24	High
GA.EDV.SCUra.high_336	895	High
GA.EDV.Glu.high_263	592	High
GA.EDV.Glu.high_125	1091	High
GA.EDV.Glu.high_16	308	High
GA.EDV.Glu.high_265	645	High
GA.EDV.SCUra.high_351	50	High
GA.EDV.SCUra.high_483	791	High
GA.EDV.SCUra.high_446	292	High
GA.EDV.SCUra.high_124	1606	High
GA.EDV.Glu.high_422	928	High
GA.EDV.SCUra.high_363	449	High
GA.EDV.Glu.high_179	1178	High
GA.EDV.SCUra.high_139	1355	High
GA.EDV.SCUra.high_311	744	High
GA.EDV.SCUra.high_300	730	High
GA.EDV.SCUra.high_242	804	High
GA.EDV.SCUra.high_168	1196	High
GA.EDV.Glu.high_25	938	High
GA.EDV.Glu.high_483	1198	High
GA.EDV.Glu.high_247	837	High
GA.EDV.Glu.high_344	1646	High
GA.EDV.Glu.high_136	961	High
GA.EDV.SCUra.high_104	289	High
GA.EDV.Glu.high_273	113	High
GA.EDV.Glu.high_300	402	High
GA.EDV.Glu.high_216	1234	High
GA.EDV.Glu.high_218	192	High
GA.EDV.Glu.high_463	1165	High
GA.EDV.Glu.high_92	360	High
GA.EDV.Glu.high_465	415	High
GA.EDV.Glu.high_301	1066	High
GA.EDV.Glu.high_2	338	High
GA.EDV.Glu.high_150	390	High
GA.EDV.Glu.high_417	1282	High
GA.EDV.Glu.high_495	1229	High
GA.EDV.Glu.high_165	1662	High
GA.EDV.SCUra.high_109	613	High
GA.EDV.Glu.high_322	915	High
GA.EDV.Glu.high_436	109	High
GA.EDV.Glu.high_50	304	High
GA.EDV.Glu.high_410	394	High
GA.EDV.Glu.high_96	768	High
GA.EDV.SCUra.high_24	463	High
GA.EDV.SCUra.high_120	25	High
GA.EDV.SCUra.high_180	1	High
GA.EDV.SCUra.high_460	1402	High
GA.EDV.SCUra.high_157	302	High
GA.EDV.SCUra.high_238	57	High
GA.EDV.SCUra.high_459	691	High
GA.EDV.SCUra.high_384	557	High
GA.EDV.SCUra.high_58	81	High
GA.EDV.SCUra.high_173	955	High
GA.EDV.SCUra.high_493	120	High
GA.EDV.SCUra.high_200	480	High
GA.EDV.Glu.high_113	661	High
GA.EDV.SCUra.high_333	317	High
GA.EDV.Glu.high_138	813	High
GA.EDV.Glu.high_446	114	High
GA.EDV.SCUra.high_196	690	High
GA.EDV.Glu.high_360	832	High
GA.EDV.SCUra.high_5	35	High
GA.EDV.Glu.high_312	38	High
GA.EDV.Glu.high_46	300	High
GA.EDV.SCUra.high_98	468	High
GA.EDV.Glu.high_334	80	High
GA.EDV.SCUra.high_68	2171	High
GA.EDV.SCUra.high_1	305	High
GA.EDV.Glu.high_425	853	High
GA.EDV.Glu.high_250	222	High
GA.EDV.Glu.high_126	141	High
GA.EDV.Glu.high_274	9547	High
GA.EDV.SCUra.high_66	615	High
GA.EDV.SCUra.high_306	270	High
GA.EDV.Glu.high_256	59	High
GA.EDV.SCUra.high_8	1057	High
GA.EDV.SCUra.high_434	586	High
GA.EDV.Glu.high_48	290	High
GA.EDV.Glu.high_303	851	High
GA.EDV.Glu.high_438	447	High
GA.EDV.Glu.high_27	62	High
GA.EDV.Glu.high_492	159	High
GA.EDV.Glu.high_199	734	High
GA.EDV.Glu.high_53	454	High
GA.EDV.Glu.high_182	739	High
GA.EDV.Glu.high_130	1149	High
GA.EDV.SCUra.high_258	1108	High
GA.EDV.SCUra.high_17	581	High
GA.EDV.SCUra.high_471	223	High
GA.EDV.Glu.high_18	1371	High
GA.EDV.Glu.high_252	102	High
GA.EDV.Glu.high_232	1567	High
GA.EDV.Glu.high_383	1530	High
GA.EDV.Glu.high_112	760	High
GA.EDV.SCUra.high_422	1883	High
GA.EDV.Glu.high_291	1468	High
GA.EDV.Glu.high_304	248	High
GA.EDV.Glu.high_331	344	High
GA.EDV.SCUra.high_328	1	High
GA.EDV.Glu.high_79	162	High
GA.EDV.SCUra.high_111	186	High
GA.EDV.Glu.high_57	436	High
GA.EDV.Glu.high_376	458	High
GA.EDV.Glu.high_26	696	High
GA.EDV.Glu.high_260	145	High
GA.EDV.Glu.high_198	1097	High
GA.EDV.Glu.high_83	288	High
GA.EDV.SCUra.high_228	405	High
GA.EDV.Glu.high_235	1099	High
GA.EDV.Glu.high_63	591	High
GA.EDV.Glu.high_460	757	High
GA.EDV.Glu.high_484	1102	High
GA.EDV.SCUra.high_361	300	High
GA.EDV.Glu.high_406	523	High
GA.EDV.SCUra.high_466	142	High
GA.EDV.Glu.high_155	1438	High
GA.EDV.SCUra.high_463	334	High
GA.EDV.Glu.high_81	314	High
GA.EDV.Glu.high_248	887	High
GA.EDV.Glu.high_87	18	High
GA.EDV.Glu.high_244	541	High
GA.EDV.SCUra.high_261	652	High
GA.EDV.SCUra.high_49	603	High
GA.EDV.SCUra.high_128	977	High
GA.EDV.SCUra.high_101	397	High
GA.EDV.SCUra.high_370	68	High
GA.EDV.SCUra.high_296	79	High
GA.EDV.Glu.high_228	223	High
GA.EDV.SCUra.high_486	523	High
GA.EDV.Glu.high_7	104	High
GA.EDV.Glu.high_379	179	High
GA.EDV.SCUra.high_153	733	High
GA.EDV.Glu.high_210	70	High
GA.EDV.Glu.high_36	582	High
GA.EDV.Glu.high_288	1153	High
GA.EDV.Glu.high_177	50	High
GA.EDV.SCUra.high_368	185	High
GA.EDV.SCUra.high_178	92	High
GA.EDV.SCUra.high_175	82	High
GA.EDV.SCUra.high_80	874	High
GA.EDV.SCUra.high_283	352	High
GA.EDV.SCUra.high_376	833	High
GA.EDV.SCUra.high_217	1134	High
GA.EDV.SCUra.high_381	592	High
GA.EDV.Glu.high_353	230	High
GA.EDV.Glu.high_54	282	High
GA.EDV.Glu.high_285	1248	High
GA.EDV.Glu.high_49	961	High
GA.EDV.SCUra.high_90	572	High
GA.EDV.SCUra.high_164	576	High
GA.EDV.Glu.high_127	799	High
GA.EDV.SCUra.high_494	210	High
GA.EDV.Glu.high_72	183	High
GA.EDV.Glu.high_68	3	High
GA.EDV.SCUra.high_35	186	High
GA.EDV.SCUra.high_146	294	High
GA.EDV.Glu.high_19	28	High
GA.EDV.SCUra.high_307	6	High
GA.EDV.SCUra.high_44	274	High
GA.EDV.Glu.high_132	409	High
GA.EDV.SCUra.high_38	3043	High
GA.EDV.Glu.high_73	68	High
GA.EDV.Glu.high_139	284	High
GA.EDV.SCUra.high_377	3690	High
GA.EDV.SCUra.high_105	1076	High
GA.EDV.SCUra.high_498	451	High
GA.EDV.SCUra.high_355	1399	High
GA.EDV.SCUra.high_386	796	High
GA.EDV.SCUra.high_442	188	High
GA.EDV.SCUra.high_413	32	High
GA.EDV.SCUra.high_391	1144	High
GA.EDV.SCUra.high_222	2266	High
GA.EDV.SCUra.high_54	973	High
GA.EDV.SCUra.high_155	348	High
GA.EDV.SCUra.high_83	1493	High
GA.EDV.SCUra.high_220	326	High
GA.EDV.SCUra.high_187	96	High
GA.EDV.SCUra.high_426	268	High
GA.EDV.SCUra.high_93	982	High
GA.EDV.SCUra.high_316	240	High
GA.EDV.SCUra.high_276	1608	High
GA.EDV.SCUra.high_123	895	High
GA.EDV.SCUra.high_134	70	High
GA.EDV.SCUra.high_6	524	High
GA.EDV.SCUra.high_47	370	High
GA.EDV.SCUra.high_96	233	High
GA.EDV.Glu.high_120	12	High
GA.EDV.SCUra.high_72	6	High
GA.EDV.Glu.high_233	610	High
GA.EDV.SCUra.high_256	462	High
GA.EDV.Glu.high_337	200	High
GA.EDV.Glu.high_74	1562	High
GA.EDV.Glu.high_365	813	High
GA.EDV.Glu.high_12	295	High
GA.EDV.SCUra.high_461	1001	High
GA.EDV.SCUra.high_322	1703	High
GA.EDV.Glu.high_374	655	High
GA.EDV.SCUra.high_48	287	High
GA.EDV.SCUra.high_410	540	High
GA.EDV.Glu.high_197	828	High
GA.EDV.Glu.high_29	2212	High
GA.EDV.SCUra.high_113	265	High
GA.EDV.SCUra.high_264	1849	High
GA.EDV.SCUra.high_455	79	High
GA.EDV.SCUra.high_21	433	High
GA.EDV.SCUra.high_312	927	High
GA.EDV.SCUra.high_57	290	High
GA.EDV.Glu.high_394	583	High
GA.EDV.Glu.high_111	17	High
GA.EDV.Glu.high_473	807	High
GA.EDV.Glu.high_258	94	High
GA.EDV.Glu.high_292	1170	High
GA.EDV.SCUra.high_345	563	High
GA.EDV.SCUra.high_262	684	High
GA.EDV.Glu.high_147	1167	High
GA.EDV.SCUra.high_496	1252	High
GA.EDV.SCUra.high_417	2125	High
GA.EDV.SCUra.high_330	1110	High
GA.EDV.Glu.high_314	1204	High
GA.EDV.SCUra.high_245	3851	High
GA.EDV.SCUra.high_122	641	High
GA.EDV.SCUra.high_163	776	High
GA.EDV.Glu.high_400	92	High
GA.EDV.SCUra.high_182	1926	High
GA.EDV.SCUra.high_385	1693	High
GA.EDV.Glu.high_340	570	High
GA.EDV.SCUra.high_439	16	High
GA.EDV.SCUra.high_371	314	High
GA.EDV.SCUra.high_359	175	High
GA.EDV.SCUra.high_260	1838	High
GA.EDV.Glu.high_227	178	High
GA.EDV.SCUra.high_415	392	High
GA.EDV.SCUra.high_130	192	High
GA.EDV.Glu.high_339	823	High
GA.EDV.Glu.high_391	922	High
GA.EDV.SCUra.high_324	2115	High
GA.EDV.Glu.high_13	700	High
GA.EDV.SCUra.high_115	237	High
GA.EDV.Glu.high_454	1218	High
GA.EDV.SCUra.high_215	561	High
GA.EDV.SCUra.high_267	4	High
GA.EDV.SCUra.high_441	528	High
GA.EDV.SCUra.high_225	548	High
GA.EDV.Glu.high_261	150	High
GA.EDV.SCUra.high_11	23	High
GA.EDV.SCUra.high_444	1	High
GA.EDV.SCUra.high_219	758	High
GA.EDV.SCUra.high_352	140	High
GA.EDV.Glu.high_327	630	High
GA.EDV.SCUra.high_383	342	High
GA.EDV.SCUra.high_145	361	High
GA.EDV.SCUra.high_319	712	High
GA.EDV.SCUra.high_147	2078	High
GA.EDV.Glu.high_341	1295	High
GA.EDV.Glu.high_143	1383	High
GA.EDV.SCUra.high_19	240	High
GA.EDV.SCUra.high_106	598	High
GA.EDV.SCUra.high_45	4	High
GA.EDV.SCUra.high_387	2107	High
GA.EDV.SCUra.high_2	396	High
GA.EDV.SCUra.high_489	1254	High
GA.EDV.SCUra.high_12	5	High
GA.EDV.SCUra.high_185	96	High
GA.EDV.SCUra.high_10	1882	High
GA.EDV.SCUra.high_428	1032	High
GA.EDV.SCUra.high_255	137	High
GA.EDV.SCUra.high_234	572	High
GA.EDV.SCUra.high_85	1147	High
GA.EDV.SCUra.high_281	1258	High
GA.EDV.SCUra.high_364	436	High
GA.EDV.SCUra.high_398	47	High
GA.EDV.SCUra.high_472	865	High
GA.EDV.SCUra.high_233	101	High
GA.EDV.SCUra.high_369	407	High
GA.EDV.SCUra.high_159	666	High
GA.EDV.SCUra.high_447	392	High
GA.EDV.SCUra.high_396	50	High
GA.EDV.SCUra.high_279	380	High
GA.EDV.SCUra.high_64	1998	High
GA.EDV.SCUra.high_87	108	High
GA.EDV.SCUra.high_78	1583	High
GA.EDV.SCUra.high_213	1048	High
GA.EDV.SCUra.high_28	457	High
GA.EDV.SCUra.high_320	952	High
GA.EDV.SCUra.high_118	449	High
GA.EDV.SCUra.high_280	327	High
GA.EDV.SCUra.high_143	498	High
GA.EDV.SCUra.high_15	1147	High
GA.EDV.SCUra.high_290	922	High
GA.EDV.SCUra.high_133	291	High
GA.EDV.SCUra.high_297	137	High
GA.EDV.SCUra.high_216	694	High
GA.EDV.SCUra.high_112	686	High
GA.EDV.Glu.high_416	1052	High
GA.EDV.SCUra.high_346	276	High
GA.EDV.SCUra.high_79	1068	High
GA.EDV.Glu.high_298	709	High
GA.EDV.SCUra.high_340	227	High
GA.EDV.SCUra.high_89	445	High
GA.EDV.SCUra.high_125	663	High
GA.EDV.Glu.high_311	1304	High
GA.EDV.Glu.high_32	405	High
GA.EDV.SCUra.high_162	1662	High
GA.EDV.SCUra.high_354	70	High
GA.EDV.SCUra.high_435	836	High
GA.EDV.SCUra.high_235	361	High
GA.EDV.SCUra.high_308	618	High
GA.EDV.SCUra.high_395	857	High
GA.EDV.Glu.high_359	719	High
GA.EDV.SCUra.high_329	76	High
GA.EDV.Glu.high_428	434	High
GA.EDV.SCUra.high_192	1047	High
GA.EDV.Glu.high_20	1829	High
GA.EDV.Glu.high_373	826	High
GA.EDV.SCUra.high_440	531	High
GA.EDV.SCUra.high_56	433	High
GA.EDV.Glu.high_84	149	High
GA.EDV.SCUra.high_0	429	High
GA.EDV.SCUra.high_448	743	High
GA.EDV.Glu.high_161	23	High
GA.EDV.Glu.high_470	108	High
GA.EDV.SCUra.high_37	1778	High
GA.EDV.SCUra.high_419	315	High
GA.EDV.SCUra.high_412	750	High
GA.EDV.SCUra.high_421	1678	High
GA.EDV.SCUra.high_230	82	High
GA.EDV.SCUra.high_208	214	High
GA.EDV.SCUra.high_269	359	High
GA.EDV.SCUra.high_100	63	High
GA.EDV.SCUra.high_418	624	High
GA.EDV.SCUra.high_190	16	High
GA.EDV.SCUra.high_129	1199	High
GA.EDV.SCUra.high_315	368	High
GA.EDV.SCUra.high_372	33	High
GA.EDV.SCUra.high_454	242	High
GA.EDV.SCUra.high_183	128	High
GA.EDV.SCUra.high_326	634	High
GA.EDV.SCUra.high_226	171	High
GA.EDV.SCUra.high_210	12	High
GA.EDV.SCUra.high_184	266	High
GA.EDV.SCUra.high_244	684	High
GA.EDV.SCUra.high_388	1013	High
GA.EDV.SCUra.high_457	695	High
GA.EDV.SCUra.high_116	215	High
GA.EDV.SCUra.high_365	1265	High
GA.EDV.Glu.high_493	210	High
GA.EDV.Glu.high_110	247	High
GA.EDV.Glu.high_305	140	High
GA.EDV.Glu.high_480	257	High
GA.EDV.Glu.high_347	1105	High
GA.EDV.Glu.high_254	979	High
GA.EDV.Glu.high_432	412	High
GA.EDV.SCUra.high_425	711	High
GA.EDV.SCUra.high_82	712	High
GA.EDV.Glu.high_133	610	High
GA.EDV.Glu.high_333	146	High
GA.EDV.Glu.high_395	79	High
GA.EDV.SCUra.high_172	150	High
GA.EDV.SCUra.high_137	716	High
GA.EDV.SCUra.high_132	357	High
GA.EDV.SCUra.high_487	121	High
GA.EDV.Glu.high_490	105	High
GA.EDV.Glu.high_308	482	High
GA.EDV.Glu.high_381	47	High
GA.EDV.Glu.high_240	268	High
GA.EDV.SCUra.high_75	246	High
GA.EDV.Glu.high_196	236	High
GA.EDV.Glu.high_94	143	High
GA.EDV.Glu.high_98	507	High
GA.EDV.SCUra.high_492	197	High
GA.EDV.Glu.high_217	453	High
GA.EDV.Glu.high_175	200	High
GA.EDV.Glu.high_3	1531	High
GA.EDV.Glu.high_309	643	High
GA.EDV.Glu.high_211	364	High
GA.EDV.SCUra.high_344	224	High
GA.EDV.Glu.high_171	554	High
GA.EDV.Glu.high_162	413	High
GA.EDV.SCUra.high_275	758	High
GA.EDV.Glu.high_173	27	High
GA.EDV.Glu.high_8	287	High
GA.EDV.Glu.high_24	233	High
GA.EDV.SCUra.high_174	125	High
GA.EDV.SCUra.high_292	28	High
GA.EDV.SCUra.high_273	266	High
GA.EDV.SCUra.high_491	727	High
GA.EDV.Glu.high_464	577	High
GA.EDV.SCUra.high_400	21	High
GA.EDV.SCUra.high_462	81	High
GA.EDV.SCUra.high_350	164	High
GA.EDV.SCUra.high_458	265	High
GA.EDV.SCUra.high_437	602	High
GA.EDV.Glu.high_222	181	High
GA.EDV.SCUra.high_411	1606	High
GA.EDV.SCUra.high_484	586	High
GA.EDV.Glu.high_408	1440	High
GA.EDV.Glu.high_207	337	High
GA.EDV.Glu.high_364	915	High
GA.EDV.Glu.high_278	645	High
GA.EDV.Glu.high_270	885	High
GA.EDV.SCUra.high_206	355	High
GA.EDV.Glu.high_485	402	High
GA.EDV.Glu.high_95	752	High
GA.EDV.SCUra.high_136	296	High
GA.EDV.SCUra.high_293	575	High
GA.EDV.Glu.high_336	306	High
GA.EDV.SCUra.high_239	212	High
GA.EDV.Glu.high_208	215	High
GA.EDV.SCUra.high_207	991	High
GA.EDV.SCUra.high_189	491	High
GA.EDV.SCUra.high_36	2	High
GA.EDV.Glu.high_122	197	High
GA.EDV.SCUra.high_166	497	High
GA.EDV.Glu.high_14	605	High
GA.EDV.SCUra.high_374	748	High
GA.EDV.SCUra.high_154	1176	High
GA.EDV.Glu.high_455	264	High
GA.EDV.Glu.high_388	424	High
GA.EDV.Glu.high_37	155	High
GA.EDV.Glu.high_284	1088	High
GA.EDV.Glu.high_355	288	High
GA.EDV.SCUra.high_314	477	High
GA.EDV.SCUra.high_301	690	High
GA.EDV.SCUra.high_362	422	High
GA.EDV.SCUra.high_119	1345	High
GA.EDV.SCUra.high_170	311	High
GA.EDV.SCUra.high_194	527	High
GA.EDV.SCUra.high_420	1146	High
GA.EDV.Glu.high_458	698	High
GA.EDV.Glu.high_234	348	High
GA.EDV.SCUra.high_26	922	High
GA.EDV.SCUra.high_436	540	High
GA.EDV.Glu.high_361	463	High
GA.EDV.SCUra.high_353	93	High
GA.EDV.SCUra.high_13	1240	High
GA.EDV.SCUra.high_277	66	High
GA.EDV.SCUra.high_250	105	High
GA.EDV.SCUra.high_286	1026	High
GA.EDV.Glu.high_469	382	High
GA.EDV.SCUra.high_360	48	High
GA.EDV.SCUra.high_25	194	High
GA.EDV.SCUra.high_272	282	High
GA.EDV.Glu.high_326	871	High
GA.EDV.SCUra.high_313	672	High
GA.EDV.SCUra.high_42	1085	High
GA.EDV.SCUra.high_475	291	High
GA.EDV.SCUra.high_29	1172	High
GA.EDV.SCUra.high_338	366	High
GA.EDV.SCUra.high_40	821	High
GA.EDV.SCUra.high_126	485	High
GA.EDV.SCUra.high_39	501	High
GA.EDV.SCUra.high_34	948	High
GA.EDV.SCUra.high_71	115	High
GA.EDV.Glu.high_289	279	High
GA.EDV.SCUra.high_141	2243	High
GA.EDV.Glu.high_498	162	High
GA.EDV.Glu.high_191	192	High
GA.EDV.Glu.high_209	1357	High
GA.EDV.Glu.high_60	1485	High
GA.EDV.Glu.high_412	508	High
GA.EDV.Glu.high_468	680	High
GA.EDV.SCUra.high_473	52	High
GA.EDV.SCUra.high_325	134	High
GA.EDV.Glu.high_188	1279	High
GA.EDV.Glu.high_221	105	High
GA.EDV.SCUra.high_160	906	High
GA.EDV.SCUra.high_81	288	High
GA.EDV.Glu.high_160	390	High
GA.EDV.Glu.high_184	40	High
GA.EDV.SCUra.high_161	41	High
GA.EDV.Glu.high_118	1240	High
GA.EDV.SCUra.high_152	627	High
GA.EDV.Glu.high_306	493	High
GA.EDV.Glu.high_152	593	High
GA.EDV.Glu.high_367	267	High
GA.EDV.SCUra.high_263	765	High
GA.EDV.SCUra.high_317	224	High
GA.EDV.SCUra.high_84	1476	High
GA.EDV.SCUra.high_378	262	High
GA.EDV.SCUra.high_60	952	High
GA.EDV.Glu.high_117	276	High
GA.EDV.SCUra.high_380	606	High
GA.EDV.Glu.high_66	376	High
GA.EDV.Glu.high_387	147	High
GA.EDV.SCUra.high_86	399	High
GA.EDV.Glu.high_358	501	High
GA.EDV.Glu.high_45	606	High
GA.EDV.Glu.high_399	189	High
GA.EDV.Glu.high_239	287	High
GA.EDV.Glu.high_315	580	High
GA.EDV.Glu.high_145	524	High
GA.EDV.Glu.high_281	667	High
GA.EDV.Glu.high_397	760	High
GA.EDV.Glu.high_324	1209	High
GA.EDV.SCUra.high_14	32	High
GA.EDV.Glu.high_486	344	High
GA.EDV.Glu.high_487	752	High
GA.EDV.SCUra.high_335	2	High
GA.EDV.Glu.high_467	1535	High
GA.EDV.Glu.high_491	391	High
GA.EDV.Glu.high_325	809	High
GA.EDV.SCUra.high_468	1212	High
GA.EDV.SCUra.high_266	261	High
GA.EDV.Glu.high_316	1359	High
GA.EDV.SCUra.high_332	304	High
GA.EDV.SCUra.high_390	391	High
GA.EDV.Glu.high_426	780	High
GA.EDV.Glu.high_461	729	High
GA.EDV.Glu.high_282	180	High
GA.EDV.Glu.high_186	2334	High
GA.EDV.SCUra.high_394	417	High
GA.EDV.SCUra.high_465	71	High
GA.EDV.Glu.high_472	890	High
GA.EDV.Glu.high_318	250	High
GA.EDV.SCUra.high_67	1111	High
GA.EDV.Glu.high_21	810	High
GA.EDV.Glu.high_109	406	High
GA.EDV.Glu.high_237	497	High
GA.EDV.Glu.high_295	780	High
GA.EDV.Glu.high_323	138	High
GA.EDV.Glu.high_294	587	High
GA.EDV.Glu.high_415	1141	High
GA.EDV.Glu.high_58	488	High
GA.EDV.Glu.high_494	1025	High
GA.EDV.Glu.high_51	10	High
GA.EDV.Glu.high_389	883	High
GA.EDV.SCUra.high_302	570	High
GA.EDV.Glu.high_440	196	High
GA.EDV.SCUra.high_209	648	High
GA.EDV.SCUra.high_135	1653	High
GA.EDV.Glu.high_478	228	High
GA.EDV.SCUra.high_358	300	High
GA.EDV.Glu.high_181	304	High
GA.EDV.Glu.high_107	645	High
GA.EDV.SCUra.high_52	350	High
GA.EDV.SCUra.high_69	1176	High
GA.EDV.Glu.high_215	1779	High
GA.EDV.Glu.high_121	201	High
GA.EDV.Glu.high_89	1865	High
GA.EDV.Glu.high_262	409	High
GA.EDV.SCUra.high_274	714	High
GA.EDV.SCUra.high_414	661	High
GA.EDV.Glu.high_393	583	High
GA.EDV.SCUra.high_310	557	High
GA.EDV.Glu.high_352	525	High
GA.EDV.Glu.high_137	1670	High
GA.EDV.Glu.high_100	217	High
GA.EDV.Glu.high_329	2017	High
GA.EDV.Glu.high_266	133	High
GA.EDV.SCUra.high_231	15	High
GA.EDV.SCUra.high_247	747	High
GA.EDV.SCUra.high_470	771	High
GA.EDV.Glu.high_418	280	High
GA.EDV.Glu.high_242	352	High
GA.EDV.Glu.high_101	1106	High
GA.EDV.SCUra.high_229	419	High
GA.EDV.Glu.high_223	520	High
GA.EDV.Glu.high_372	535	High
GA.EDV.SCUra.high_205	6	High
GA.EDV.SCUra.high_127	766	High
GA.EDV.SCUra.high_51	1057	High
GA.EDV.SCUra.high_331	811	High
GA.EDV.SCUra.high_393	345	High
GA.EDV.SCUra.high_9	654	High
GA.EDV.SCUra.high_254	458	High
GA.EDV.SCUra.high_140	1738	High
GA.EDV.Glu.high_369	1117	High
GA.EDV.SCUra.high_204	856	High
GA.EDV.SCUra.high_477	91	High
GA.EDV.SCUra.high_323	53	High
GA.EDV.Glu.high_286	495	High
GA.EDV.Glu.high_131	746	High
GA.EDV.Glu.high_447	824	High
GA.EDV.SCUra.high_469	32	High
GA.EDV.SCUra.high_202	477	High
GA.EDV.SCUra.high_485	356	High
GA.EDV.Glu.high_30	272	High
GA.EDV.SCUra.high_22	406	High
GA.EDV.Glu.high_423	749	High
GA.EDV.SCUra.high_181	615	High
GA.EDV.SCUra.high_347	172	High
GA.EDV.SCUra.high_63	751	High
GA.EDV.SCUra.high_165	702	High
GA.EDV.SCUra.high_246	694	High
GA.EDV.SCUra.high_294	1186	High
GA.EDV.Glu.high_307	771	High
GA.EDV.SCUra.high_424	5	High
GA.EDV.Glu.high_479	424	High
GA.EDV.Glu.high_350	215	High
GA.EDV.SCUra.high_176	635	High
GA.EDV.Glu.high_330	969	High
GA.EDV.SCUra.high_195	202	High
GA.EDV.SCUra.high_114	663	High
GA.EDV.Glu.high_103	109	High
GA.EDV.Glu.high_146	574	High
GA.EDV.SCUra.high_240	232	High
GA.EDV.SCUra.high_3	437	High
GA.EDV.Glu.high_253	268	High
GA.EDV.Glu.high_224	813	High
GA.EDV.Glu.high_123	844	High
GA.EDV.SCUra.high_433	158	High
GA.EDV.Glu.high_44	1138	High
GA.EDV.Glu.high_257	1421	High
GA.EDV.Glu.high_34	1405	High
GA.EDV.Glu.high_158	1457	High
GA.EDV.SCUra.high_278	276	High
GA.EDV.Glu.high_267	1259	High
GA.EDV.SCUra.high_18	584	High
GA.EDV.Glu.high_450	469	High
GA.EDV.SCUra.high_452	1	High
GA.EDV.Glu.high_114	1530	High
GA.EDV.SCUra.high_224	129	High
GA.EDV.Glu.high_193	81	High
GA.EDV.SCUra.high_253	869	High
GA.EDV.SCUra.high_270	1332	High
GA.EDV.SCUra.high_438	1551	High
GA.EDV.Glu.high_192	2253	High
GA.EDV.Glu.high_343	343	High
GA.EDV.Glu.high_401	461	High
GA.EDV.Glu.high_276	611	High
GA.EDV.Glu.high_414	2036	High
GA.EDV.Glu.high_466	448	High
GA.EDV.SCUra.high_212	1962	High
GA.EDV.Glu.high_356	582	High
GA.EDV.SCUra.high_46	2414	High
GA.EDV.SCUra.high_211	1398	High
GA.EDV.Glu.high_67	1125	High
GA.EDV.SCUra.high_148	700	High
GA.EDV.SCUra.high_334	554	High
GA.EDV.Glu.high_135	592	High
GA.EDV.Glu.high_481	1132	High
GA.EDV.Glu.high_202	824	High
GA.EDV.Glu.high_90	1171	High
GA.EDV.Glu.high_40	672	High
GA.EDV.Glu.high_77	975	High
GA.EDV.Glu.high_444	859	High
GA.EDV.Glu.high_431	504	High
GA.EDV.Glu.high_213	248	High
GA.EDV.Glu.high_194	644	High
GA.EDV.Glu.high_421	764	High
GA.EDV.Glu.high_449	35	High
GA.EDV.SCUra.high_223	689	High
GA.EDV.Glu.high_345	100	High
GA.EDV.Glu.high_167	6	High
GA.EDV.Glu.high_271	190	High
GA.EDV.Glu.high_403	657	High
GA.EDV.SCUra.high_179	1901	High
GA.EDV.Glu.high_148	98	High
GA.EDV.Glu.high_319	889	High
GA.EDV.Glu.high_42	191	High
GA.EDV.Glu.high_93	73	High
GA.EDV.SCUra.high_449	369	High
GA.EDV.SCUra.high_151	477	High
GA.EDV.SCUra.high_65	145	High
GA.EDV.Glu.high_321	369	High
GA.EDV.Glu.high_457	85	High
GA.EDV.Glu.high_41	406	High
GA.EDV.SCUra.high_298	129	High
GA.EDV.SCUra.high_117	304	High
GA.EDV.Glu.high_141	209	High
GA.EDV.SCUra.high_476	245	High
GA.EDV.Glu.high_380	196	High
GA.EDV.Glu.high_203	290	High
GA.EDV.Glu.high_201	94	High
GA.EDV.SCUra.high_309	1576	High
GA.EDV.Glu.high_475	383	High
GA.EDV.Glu.high_459	163	High
GA.EDV.SCUra.high_138	467	High
GA.EDV.SCUra.high_95	52	High
GA.EDV.Glu.high_441	339	High
GA.EDV.SCUra.high_318	274	High
GA.EDV.Glu.high_56	334	High
GA.EDV.SCUra.high_456	1534	High
GA.EDV.Glu.high_206	44	High
GA.EDV.Glu.high_163	74	High
GA.EDV.Glu.high_296	407	High
GA.EDV.Glu.high_38	442	High
GA.EDV.Glu.high_144	205	High
GA.EDV.Glu.high_375	925	High
GA.EDV.SCUra.high_43	1129	High
GA.EDV.SCUra.high_401	6	High
GA.EDV.Glu.high_124	386	High
GA.EDV.Glu.high_52	710	High
GA.EDV.SCUra.high_382	543	High
GA.EDV.Glu.high_335	113	High
GA.EDV.SCUra.high_249	189	High
GA.EDV.SCUra.high_203	1	High
GA.EDV.Glu.high_183	14	High
GA.EDV.SCUra.high_295	495	High
GA.EDV.SCUra.high_227	522	High
GA.EDV.SCUra.high_73	28	High
GA.EDV.SCUra.high_303	668	High
GA.EDV.SCUra.high_92	20	High
GA.EDV.Glu.high_219	864	High
GA.EDV.Glu.high_151	561	High
GA.EDV.SCUra.high_339	457	High
GA.EDV.Glu.high_427	1010	High
GA.EDV.SCUra.high_16	26	High
GA.EDV.Glu.high_443	33	High
GA.EDV.SCUra.high_53	669	High
GA.EDV.SCUra.high_445	1161	High
GA.EDV.Glu.high_357	233	High
GA.EDV.SCUra.high_70	7	High
GA.EDV.SCUra.high_481	913	High
GA.EDV.Glu.high_238	140	High
GA.EDV.Glu.high_474	78	High
GA.EDV.Glu.high_80	6	High
GA.EDV.SCUra.high_490	462	High
GA.EDV.Glu.high_346	258	High
GA.EDV.Glu.high_28	317	High
GA.EDV.Glu.high_287	134	High
GA.EDV.SCUra.high_289	38	High
GA.EDV.SCUra.high_108	49	High
GA.EDV.Glu.high_366	96	High
GA.EDV.Glu.high_448	993	High
GA.EDV.Glu.high_384	91	High
GA.EDV.Glu.high_437	165	High
GA.EDV.Glu.high_317	31	High
GA.EDV.Glu.high_64	116	High
GA.EDV.SCUra.high_177	278	High
GA.EDV.SCUra.high_94	34	High
GA.EDV.SCUra.high_367	16	High
GA.EDV.SCUra.high_197	1072	High
GA.EDV.Glu.high_156	563	High
GA.EDV.SCUra.high_77	300	High
GA.EDV.SCUra.high_416	138	High
GA.EDV.Glu.high_23	71	High
GA.EDV.SCUra.high_305	132	High
GA.EDV.SCUra.high_55	781	High
GA.EDV.Glu.high_332	589	High
GA.EDV.Glu.high_33	949	High
GA.EDV.Glu.high_496	1259	High
GA.EDV.Glu.high_489	277	High
GA.EDV.SCUra.high_91	893	High
GA.EDV.SCUra.high_343	709	High
GA.EDV.SCUra.high_121	69	High
GA.EDV.SCUra.high_406	257	High
GA.EDV.SCUra.high_397	116	High
GA.EDV.SCUra.high_497	2	High
GA.EDV.Glu.high_220	317	High
GA.EDV.Glu.high_264	192	High
GA.EDV.SCUra.high_169	6	High
GA.EDV.SCUra.high_348	192	High
GA.EDV.SCUra.high_102	6	High
GA.EDV.Glu.high_69	589	High
GA.EDV.Glu.high_362	487	High
GA.EDV.Glu.high_363	4	High
GA.EDV.Glu.high_279	1070	High
GA.EDV.SCUra.high_4	224	High
GA.EDV.SCUra.high_201	708	High
GA.EDV.Glu.high_433	1462	High
GA.EDV.Glu.high_142	392	High
GA.EDV.Glu.high_402	525	High
GA.EDV.Glu.high_424	1032	High
GA.EDV.Glu.high_290	325	High
GA.EDV.Glu.high_280	1115	High
GA.EDV.Glu.high_299	70	High
GA.EDV.SCUra.high_252	1450	High
GA.EDV.Glu.high_166	100	High
GA.EDV.Glu.high_429	449	High
GA.EDV.Glu.high_405	482	High
GA.EDV.Glu.high_225	208	High
GA.EDV.Glu.high_439	687	High
GA.EDV.SCUra.high_399	14	High
GA.EDV.SCUra.high_171	369	High
GA.EDV.Glu.high_10	802	High
GA.EDV.SCUra.high_474	1515	High
GA.EDV.Glu.high_174	603	High
GA.EDV.SCUra.high_33	1001	High
GA.EDV.Glu.high_153	920	High
GA.EDV.Glu.high_453	126	High
GA.EDV.Glu.high_275	435	High
GA.EDV.SCUra.high_107	89	High
GA.EDV.SCUra.high_327	261	High
GA.EDV.Glu.high_390	395	High
GA.EDV.SCUra.high_31	457	High
GA.EDV.SCUra.high_429	45	High
GA.EDV.SCUra.high_291	735	High
GA.EDV.Glu.high_47	504	High
GA.EDV.SCUra.high_259	2288	High
GA.EDV.SCUra.high_304	834	High
GA.EDV.Glu.high_452	213	High
GA.EDV.Glu.high_313	343	High
GA.EDV.SCUra.high_356	27	High
GA.EDV.SCUra.high_191	139	High
GA.EDV.Glu.high_370	1225	High
GA.EDV.Glu.high_398	1690	High
GA.EDV.SCUra.high_237	372	High
GA.EDV.Glu.high_205	920	High
GA.EDV.Glu.high_407	322	High
GA.EDV.Glu.high_170	61	High
GA.EDV.Glu.high_226	584	High
GA.EDV.Glu.high_354	506	High
GA.EDV.SCUra.high_389	25	High
GA.EDV.SCUra.high_299	291	High
GA.EDV.SCUra.high_243	448	High
GA.EDV.Glu.high_71	517	High
GA.EDV.SCUra.high_408	663	High
GA.EDV.Glu.high_420	27	High
GA.EDV.SCUra.high_403	355	High
GA.EDV.Glu.high_245	943	High
GA.EDV.Glu.high_189	77	High
GA.EDV.Glu.high_404	826	High
GA.EDV.SCUra.high_427	484	High
GA.EDV.Glu.high_371	1316	High
GA.EDV.SCUra.high_20	508	High
GA.EDV.SCUra.high_271	1299	High
GA.EDV.Glu.high_476	364	High
GA.EDV.Glu.high_190	61	High
GA.EDV.Glu.high_104	2129	High
GA.EDV.Glu.high_230	645	High
GA.EDV.Glu.high_169	153	High
GA.EDV.SCUra.high_156	223	High
GA.EDV.SCUra.high_285	64	High
GA.EDV.SCUra.high_7	493	High
GA.EDV.Glu.high_4	218	High
GA.EDV.Glu.high_154	818	High
GA.EDV.Glu.high_214	918	High
GA.EDV.Glu.high_115	515	High
GA.EDV.Glu.high_229	247	High
GA.EDV.SCUra.high_59	179	High
GA.EDV.SCUra.high_268	482	High
GA.EDV.Glu.high_497	378	High
GA.EDV.Glu.high_1	2	High
GA.EDV.SCUra.high_282	762	High
GA.EDV.Glu.high_396	30	High
GA.EDV.Glu.high_277	523	High
GA.EDV.SCUra.high_62	1500	High
GA.EDV.Glu.high_246	1241	High
GA.EDV.Glu.high_43	19	High
GA.EDV.Glu.high_302	44	High
GA.EDV.Glu.high_97	739	High
GA.EDV.SCUra.high_349	268	High
GA.EDV.Glu.high_15	1634	High
GA.EDV.Glu.high_11	2036	High
GA.EDV.Glu.high_106	1291	High
GA.EDV.Glu.high_5	249	High
GA.EDV.SCUra.high_142	1367	High
GA.EDV.Glu.high_462	1002	High
GA.EDV.Glu.high_451	938	High
GA.EDV.SCUra.high_27	2443	High
GA.EDV.Glu.high_385	1005	High
GA.EDV.SCUra.high_407	319	High
GA.EDV.Glu.high_17	1271	High
GA.EDV.SCUra.high_321	429	High
GA.EDV.Glu.high_236	1524	High
GA.EDV.SCUra.high_478	572	High
GA.EDV.Glu.high_82	358	High
GA.EDV.Glu.high_159	2058	High
GA.EDV.Glu.high_349	1675	High
GA.EDV.Glu.high_78	945	High
GA.EDV.SCUra.high_392	447	High
GA.EDV.SCUra.high_110	929	High
GA.EDV.SCUra.high_337	343	High
GA.EDV.SCUra.high_167	284	High
GA.EDV.Glu.high_268	699	High
GA.EDV.Glu.high_164	662	High
GA.EDV.Glu.high_471	469	High
GA.EDV.Glu.high_482	149	High
GA.EDV.Glu.high_342	469	High
GA.EDV.SCUra.high_221	540	High
GA.EDV.Glu.high_88	503	High
GA.EDV.SCUra.high_265	85	High
GA.EDV.Glu.high_328	384	High
GA.EDV.SCUra.high_479	398	High
GA.EDV.Glu.high_293	44	High
GA.EDV.Glu.high_442	48	High
GA.EDV.Glu.high_85	189	High
GA.EDV.Glu.high_91	91	High
GA.EDV.Glu.high_128	740	High
GA.EDV.Glu.high_259	410	High
GA.EDV.Glu.high_86	140	High
GA.EDV.Glu.high_105	973	High
GA.EDV.SCUra.high_451	539	High
GA.EDV.Glu.high_348	861	High
GA.EDV.SCUra.high_97	838	High
GA.EDV.Glu.high_22	57	High
GA.EDV.SCUra.high_443	2	High
GA.EDV.Glu.high_269	2188	High
GA.EDV.SCUra.high_287	1299	High
GA.EDV.Glu.high_249	1107	High
GA.EDV.SCUra.high_50	661	High
GA.EDV.Glu.high_377	1570	High
GA.EDV.Glu.high_180	736	High
GA.EDV.Glu.high_55	580	High
GA.EDV.SCUra.high_423	487	High
GA.EDV.Glu.high_456	338	High
GA.EDV.SCUra.high_453	527	High
GA.EDV.Glu.high_35	367	High
GA.EDV.Glu.high_31	632	High
GA.EDV.Glu.high_185	1404	High
GA.EDV.Glu.high_134	71	High
GA.EDV.Glu.high_0	399	High
GA.EDV.Glu.high_76	533	High
GA.EDV.SCUra.high_76	104	High
GA.EDV.SCUra.high_366	994	High
GA.EDV.Glu.high_378	1290	High
GA.EDV.Glu.high_488	1034	High
GA.EDV.SCUra.high_88	56	High
GA.EDV.Glu.high_9	311	High
GA.EDV.Glu.high_231	335	High
GA.EDV.SCUra.high_32	1107	High
GA.EDV.SCUra.high_379	49	High
GA.EDV.Glu.high_435	837	High
GA.EDV.Glu.high_6	1247	High
GA.EDV.Glu.high_241	476	High
GA.EDV.Glu.high_187	278	High
GA.EDV.Glu.high_61	750	High
GA.EDV.SCUra.high_375	16	High
GA.EDV.SCUra.high_431	544	High
GA.EDV.Glu.high_434	770	High
GA.EDV.Glu.high_297	609	High
GA.EDV.Glu.high_411	579	High
GA.EDV.Glu.high_243	82	High
GA.EDV.Glu.high_283	23	High
GA.EDV.SCUra.high_99	422	High
GA.EDV.Glu.high_477	569	High
GA.EDV.SCUra.high_150	503	High
GA.EDV.SCUra.high_251	162	High
GA.EDV.Glu.high_116	212	High
GA.EDV.Glu.high_102	80	High
GA.EDV.SCUra.high_41	72	High
GA.EDV.SCUra.high_232	239	High
GA.EDV.SCUra.high_341	122	High
GA.EDV.SCUra.high_199	2	High
GA.EDV.SCUra.high_284	1285	High
GA.EDV.Glu.high_499	1309	High
GA.EDV.Glu.high_99	682	High
GA.EDV.Glu.high_368	199	High
GA.EDV.Glu.high_320	186	High
GA.EDV.Glu.high_204	229	High
GA.EDV.Glu.high_157	129	High
GA.EDV.SCUra.high_193	163	High
GA.EDV.Glu.high_62	790	High
GA.EDV.Glu.high_65	253	High
GA.EDV.SCUra.high_464	320	High
GA.EDV.Glu.high_351	212	High
GA.EDV.SCUra.high_404	164	High
GA.EDV.Glu.high_212	25	High
GA.EDV.Glu.low_434	169	Low
GA.EDV.SCUra.low_152	303	Low
GA.EDV.SCUra.low_259	212	Low
GA.EDV.Glu.low_298	1151	Low
GA.EDV.Glu.low_268	337	Low
GA.EDV.Glu.low_324	406	Low
GA.EDV.Glu.low_480	551	Low
GA.EDV.SCUra.low_256	320	Low
GA.EDV.SCUra.low_426	404	Low
GA.EDV.SCUra.low_145	1560	Low
GA.EDV.Glu.low_423	64	Low
GA.EDV.Glu.low_451	67	Low
GA.EDV.Glu.low_289	382	Low
GA.EDV.Glu.low_380	548	Low
GA.EDV.SCUra.low_219	1259	Low
GA.EDV.Glu.low_168	360	Low
GA.EDV.Glu.low_260	523	Low
GA.EDV.Glu.low_337	288	Low
GA.EDV.Glu.low_17	74	Low
GA.EDV.Glu.low_71	498	Low
GA.EDV.SCUra.low_156	851	Low
GA.EDV.SCUra.low_396	2252	Low
GA.EDV.Glu.low_181	1101	Low
GA.EDV.Glu.low_58	456	Low
GA.EDV.SCUra.low_270	637	Low
GA.EDV.Glu.low_111	255	Low
GA.EDV.SCUra.low_106	89	Low
GA.EDV.Glu.low_98	234	Low
GA.EDV.Glu.low_161	593	Low
GA.EDV.Glu.low_493	576	Low
GA.EDV.Glu.low_452	428	Low
GA.EDV.Glu.low_459	28	Low
GA.EDV.Glu.low_193	861	Low
GA.EDV.Glu.low_488	2907	Low
GA.EDV.SCUra.low_150	866	Low
GA.EDV.SCUra.low_336	1342	Low
GA.EDV.SCUra.low_207	169	Low
GA.EDV.SCUra.low_453	1313	Low
GA.EDV.SCUra.low_193	1010	Low
GA.EDV.Glu.low_418	201	Low
GA.EDV.Glu.low_24	445	Low
GA.EDV.Glu.low_263	186	Low
GA.EDV.SCUra.low_490	602	Low
GA.EDV.Glu.low_162	421	Low
GA.EDV.SCUra.low_299	1141	Low
GA.EDV.Glu.low_159	1964	Low
GA.EDV.Glu.low_32	662	Low
GA.EDV.SCUra.low_15	179	Low
GA.EDV.SCUra.low_459	151	Low
GA.EDV.Glu.low_20	310	Low
GA.EDV.Glu.low_326	563	Low
GA.EDV.Glu.low_274	652	Low
GA.EDV.SCUra.low_279	1178	Low
GA.EDV.SCUra.low_429	778	Low
GA.EDV.SCUra.low_67	730	Low
GA.EDV.Glu.low_227	253	Low
GA.EDV.SCUra.low_54	743	Low
GA.EDV.SCUra.low_186	1231	Low
GA.EDV.Glu.low_50	147	Low
GA.EDV.SCUra.low_416	371	Low
GA.EDV.Glu.low_135	623	Low
GA.EDV.Glu.low_378	937	Low
GA.EDV.Glu.low_272	648	Low
GA.EDV.Glu.low_445	305	Low
GA.EDV.SCUra.low_301	996	Low
GA.EDV.Glu.low_318	75	Low
GA.EDV.SCUra.low_363	874	Low
GA.EDV.SCUra.low_172	150	Low
GA.EDV.Glu.low_455	1089	Low
GA.EDV.Glu.low_282	751	Low
GA.EDV.Glu.low_447	425	Low
GA.EDV.Glu.low_416	393	Low
GA.EDV.SCUra.low_79	1196	Low
GA.EDV.SCUra.low_60	475	Low
GA.EDV.Glu.low_371	1026	Low
GA.EDV.SCUra.low_162	934	Low
GA.EDV.SCUra.low_28	547	Low
GA.EDV.Glu.low_138	272	Low
GA.EDV.Glu.low_51	838	Low
GA.EDV.Glu.low_308	210	Low
GA.EDV.SCUra.low_157	837	Low
GA.EDV.Glu.low_470	273	Low
GA.EDV.Glu.low_300	308	Low
GA.EDV.Glu.low_377	172	Low
GA.EDV.SCUra.low_111	1658	Low
GA.EDV.Glu.low_84	954	Low
GA.EDV.Glu.low_43	518	Low
GA.EDV.Glu.low_496	404	Low
GA.EDV.SCUra.low_321	1632	Low
GA.EDV.Glu.low_126	2177	Low
GA.EDV.SCUra.low_175	698	Low
GA.EDV.Glu.low_391	2630	Low
GA.EDV.Glu.low_147	399	Low
GA.EDV.SCUra.low_198	601	Low
GA.EDV.Glu.low_373	359	Low
GA.EDV.Glu.low_465	115	Low
GA.EDV.Glu.low_395	182	Low
GA.EDV.Glu.low_269	69	Low
GA.EDV.Glu.low_361	528	Low
GA.EDV.Glu.low_141	522	Low
GA.EDV.SCUra.low_86	715	Low
GA.EDV.Glu.low_425	576	Low
GA.EDV.Glu.low_448	335	Low
GA.EDV.SCUra.low_36	490	Low
GA.EDV.SCUra.low_414	947	Low
GA.EDV.SCUra.low_361	1185	Low
GA.EDV.SCUra.low_334	1557	Low
GA.EDV.Glu.low_437	941	Low
GA.EDV.SCUra.low_188	623	Low
GA.EDV.Glu.low_309	873	Low
GA.EDV.Glu.low_127	2452	Low
GA.EDV.SCUra.low_105	967	Low
GA.EDV.SCUra.low_425	2517	Low
GA.EDV.SCUra.low_70	216	Low
GA.EDV.SCUra.low_189	3743	Low
GA.EDV.Glu.low_340	165	Low
GA.EDV.Glu.low_381	991	Low
GA.EDV.SCUra.low_482	116	Low
GA.EDV.SCUra.low_480	1985	Low
GA.EDV.Glu.low_321	125	Low
GA.EDV.Glu.low_166	856	Low
GA.EDV.Glu.low_497	557	Low
GA.EDV.SCUra.low_351	1487	Low
GA.EDV.SCUra.low_229	571	Low
GA.EDV.SCUra.low_9	983	Low
GA.EDV.SCUra.low_59	824	Low
GA.EDV.Glu.low_494	301	Low
GA.EDV.SCUra.low_234	614	Low
GA.EDV.SCUra.low_340	474	Low
GA.EDV.SCUra.low_78	910	Low
GA.EDV.SCUra.low_312	638	Low
GA.EDV.Glu.low_209	1760	Low
GA.EDV.Glu.low_327	2	Low
GA.EDV.Glu.low_62	137	Low
GA.EDV.SCUra.low_362	1253	Low
GA.EDV.SCUra.low_433	26	Low
GA.EDV.SCUra.low_141	363	Low
GA.EDV.SCUra.low_250	164	Low
GA.EDV.SCUra.low_393	464	Low
GA.EDV.Glu.low_338	571	Low
GA.EDV.Glu.low_172	187	Low
GA.EDV.Glu.low_313	529	Low
GA.EDV.SCUra.low_216	87	Low
GA.EDV.SCUra.low_291	857	Low
GA.EDV.SCUra.low_243	345	Low
GA.EDV.SCUra.low_180	492	Low
GA.EDV.Glu.low_252	715	Low
GA.EDV.Glu.low_342	646	Low
GA.EDV.Glu.low_116	46	Low
GA.EDV.Glu.low_232	1417	Low
GA.EDV.SCUra.low_192	304	Low
GA.EDV.Glu.low_110	341	Low
GA.EDV.Glu.low_22	1532	Low
GA.EDV.SCUra.low_85	1330	Low
GA.EDV.Glu.low_358	386	Low
GA.EDV.Glu.low_412	289	Low
GA.EDV.Glu.low_463	122	Low
GA.EDV.Glu.low_495	147	Low
GA.EDV.Glu.low_150	751	Low
GA.EDV.Glu.low_430	40	Low
GA.EDV.Glu.low_306	186	Low
GA.EDV.Glu.low_235	17	Low
GA.EDV.Glu.low_421	624	Low
GA.EDV.Glu.low_315	341	Low
GA.EDV.Glu.low_30	81	Low
GA.EDV.Glu.low_484	246	Low
GA.EDV.Glu.low_454	124	Low
GA.EDV.Glu.low_201	1066	Low
GA.EDV.Glu.low_1	921	Low
GA.EDV.Glu.low_348	385	Low
GA.EDV.Glu.low_385	363	Low
GA.EDV.Glu.low_356	167	Low
GA.EDV.Glu.low_119	555	Low
GA.EDV.Glu.low_383	917	Low
GA.EDV.SCUra.low_446	186	Low
GA.EDV.Glu.low_366	792	Low
GA.EDV.SCUra.low_304	508	Low
GA.EDV.Glu.low_283	19	Low
GA.EDV.Glu.low_490	149	Low
GA.EDV.Glu.low_481	333	Low
GA.EDV.Glu.low_174	345	Low
GA.EDV.Glu.low_284	1059	Low
GA.EDV.Glu.low_176	576	Low
GA.EDV.Glu.low_93	935	Low
GA.EDV.SCUra.low_185	337	Low
GA.EDV.SCUra.low_81	360	Low
GA.EDV.SCUra.low_205	836	Low
GA.EDV.Glu.low_156	1306	Low
GA.EDV.Glu.low_346	1097	Low
GA.EDV.Glu.low_229	2596	Low
GA.EDV.Glu.low_407	309	Low
GA.EDV.Glu.low_182	385	Low
GA.EDV.Glu.low_374	823	Low
GA.EDV.SCUra.low_487	824	Low
GA.EDV.Glu.low_220	1253	Low
GA.EDV.Glu.low_146	312	Low
GA.EDV.SCUra.low_58	937	Low
GA.EDV.Glu.low_28	346	Low
GA.EDV.Glu.low_228	867	Low
GA.EDV.Glu.low_61	751	Low
GA.EDV.SCUra.low_218	1192	Low
GA.EDV.SCUra.low_2	2056	Low
GA.EDV.SCUra.low_18	532	Low
GA.EDV.Glu.low_243	640	Low
GA.EDV.SCUra.low_274	921	Low
GA.EDV.SCUra.low_365	390	Low
GA.EDV.SCUra.low_483	1031	Low
GA.EDV.SCUra.low_220	895	Low
GA.EDV.SCUra.low_115	394	Low
GA.EDV.SCUra.low_117	1665	Low
GA.EDV.SCUra.low_315	235	Low
GA.EDV.SCUra.low_314	441	Low
GA.EDV.SCUra.low_385	493	Low
GA.EDV.SCUra.low_187	153	Low
GA.EDV.SCUra.low_237	1047	Low
GA.EDV.SCUra.low_12	721	Low
GA.EDV.SCUra.low_200	640	Low
GA.EDV.Glu.low_413	621	Low
GA.EDV.SCUra.low_277	628	Low
GA.EDV.Glu.low_69	241	Low
GA.EDV.Glu.low_349	389	Low
GA.EDV.SCUra.low_20	710	Low
GA.EDV.SCUra.low_444	636	Low
GA.EDV.SCUra.low_10	1039	Low
GA.EDV.SCUra.low_240	853	Low
GA.EDV.SCUra.low_472	1421	Low
GA.EDV.Glu.low_245	624	Low
GA.EDV.Glu.low_335	220	Low
GA.EDV.Glu.low_240	249	Low
GA.EDV.Glu.low_242	846	Low
GA.EDV.Glu.low_44	1981	Low
GA.EDV.Glu.low_125	792	Low
GA.EDV.Glu.low_469	648	Low
GA.EDV.Glu.low_213	223	Low
GA.EDV.Glu.low_290	361	Low
GA.EDV.Glu.low_15	611	Low
GA.EDV.Glu.low_87	183	Low
GA.EDV.Glu.low_16	291	Low
GA.EDV.Glu.low_230	284	Low
GA.EDV.Glu.low_224	83	Low
GA.EDV.Glu.low_364	364	Low
GA.EDV.Glu.low_293	618	Low
GA.EDV.Glu.low_331	474	Low
GA.EDV.Glu.low_27	166	Low
GA.EDV.SCUra.low_300	733	Low
GA.EDV.SCUra.low_181	471	Low
GA.EDV.Glu.low_55	362	Low
GA.EDV.Glu.low_441	448	Low
GA.EDV.SCUra.low_113	143	Low
GA.EDV.SCUra.low_421	1233	Low
GA.EDV.Glu.low_464	1675	Low
GA.EDV.Glu.low_347	270	Low
GA.EDV.Glu.low_369	586	Low
GA.EDV.Glu.low_266	724	Low
GA.EDV.SCUra.low_395	464	Low
GA.EDV.Glu.low_70	1683	Low
GA.EDV.SCUra.low_174	567	Low
GA.EDV.SCUra.low_470	620	Low
GA.EDV.Glu.low_9	6671	Low
GA.EDV.Glu.low_446	2009	Low
GA.EDV.Glu.low_386	375	Low
GA.EDV.SCUra.low_94	1176	Low
GA.EDV.Glu.low_56	240	Low
GA.EDV.Glu.low_73	559	Low
GA.EDV.Glu.low_271	1297	Low
GA.EDV.Glu.low_427	9	Low
GA.EDV.SCUra.low_235	639	Low
GA.EDV.SCUra.low_388	1539	Low
GA.EDV.Glu.low_414	428	Low
GA.EDV.Glu.low_197	406	Low
GA.EDV.SCUra.low_418	433	Low
GA.EDV.SCUra.low_423	916	Low
GA.EDV.Glu.low_68	323	Low
GA.EDV.SCUra.low_171	669	Low
GA.EDV.Glu.low_196	82	Low
GA.EDV.Glu.low_390	693	Low
GA.EDV.Glu.low_97	287	Low
GA.EDV.Glu.low_499	1253	Low
GA.EDV.SCUra.low_420	1135	Low
GA.EDV.Glu.low_188	400	Low
GA.EDV.Glu.low_95	156	Low
GA.EDV.Glu.low_19	107	Low
GA.EDV.SCUra.low_128	348	Low
GA.EDV.SCUra.low_262	871	Low
GA.EDV.Glu.low_184	801	Low
GA.EDV.Glu.low_185	1499	Low
GA.EDV.Glu.low_149	1342	Low
GA.EDV.Glu.low_276	751	Low
GA.EDV.Glu.low_134	2593	Low
GA.EDV.Glu.low_467	628	Low
GA.EDV.Glu.low_299	41	Low
GA.EDV.SCUra.low_356	1119	Low
GA.EDV.Glu.low_8	1032	Low
GA.EDV.SCUra.low_130	608	Low
GA.EDV.SCUra.low_34	219	Low
GA.EDV.SCUra.low_194	533	Low
GA.EDV.Glu.low_302	1077	Low
GA.EDV.SCUra.low_89	592	Low
GA.EDV.Glu.low_219	2777	Low
GA.EDV.Glu.low_94	639	Low
GA.EDV.SCUra.low_87	2040	Low
GA.EDV.Glu.low_57	1254	Low
GA.EDV.SCUra.low_14	533	Low
GA.EDV.SCUra.low_143	1553	Low
GA.EDV.Glu.low_223	1213	Low
GA.EDV.Glu.low_74	176	Low
GA.EDV.Glu.low_14	972	Low
GA.EDV.Glu.low_153	2522	Low
GA.EDV.Glu.low_217	564	Low
GA.EDV.Glu.low_106	1265	Low
GA.EDV.SCUra.low_221	342	Low
GA.EDV.SCUra.low_68	783	Low
GA.EDV.SCUra.low_33	354	Low
GA.EDV.Glu.low_350	1110	Low
GA.EDV.SCUra.low_123	1912	Low
GA.EDV.Glu.low_82	133	Low
GA.EDV.SCUra.low_489	455	Low
GA.EDV.SCUra.low_196	661	Low
GA.EDV.SCUra.low_139	901	Low
GA.EDV.SCUra.low_355	231	Low
GA.EDV.SCUra.low_346	791	Low
GA.EDV.SCUra.low_275	384	Low
GA.EDV.SCUra.low_227	1321	Low
GA.EDV.SCUra.low_439	189	Low
GA.EDV.SCUra.low_366	599	Low
GA.EDV.SCUra.low_253	1135	Low
GA.EDV.SCUra.low_107	1155	Low
GA.EDV.SCUra.low_467	320	Low
GA.EDV.SCUra.low_222	1727	Low
GA.EDV.SCUra.low_42	729	Low
GA.EDV.SCUra.low_109	1135	Low
GA.EDV.SCUra.low_474	391	Low
GA.EDV.SCUra.low_177	1025	Low
GA.EDV.SCUra.low_350	683	Low
GA.EDV.SCUra.low_435	627	Low
GA.EDV.SCUra.low_165	914	Low
GA.EDV.SCUra.low_373	570	Low
GA.EDV.SCUra.low_21	951	Low
GA.EDV.SCUra.low_411	1115	Low
GA.EDV.Glu.low_363	476	Low
GA.EDV.SCUra.low_151	334	Low
GA.EDV.SCUra.low_455	608	Low
GA.EDV.Glu.low_491	1872	Low
GA.EDV.SCUra.low_19	971	Low
GA.EDV.SCUra.low_214	329	Low
GA.EDV.SCUra.low_236	358	Low
GA.EDV.SCUra.low_122	807	Low
GA.EDV.Glu.low_180	633	Low
GA.EDV.SCUra.low_348	2013	Low
GA.EDV.SCUra.low_75	361	Low
GA.EDV.SCUra.low_452	842	Low
GA.EDV.Glu.low_76	322	Low
GA.EDV.SCUra.low_133	412	Low
GA.EDV.SCUra.low_466	170	Low
GA.EDV.SCUra.low_325	806	Low
GA.EDV.SCUra.low_6	1550	Low
GA.EDV.SCUra.low_368	81	Low
GA.EDV.SCUra.low_208	2255	Low
GA.EDV.Glu.low_160	3854	Low
GA.EDV.Glu.low_99	571	Low
GA.EDV.SCUra.low_357	1659	Low
GA.EDV.SCUra.low_491	1143	Low
GA.EDV.Glu.low_267	2540	Low
GA.EDV.SCUra.low_39	2089	Low
GA.EDV.Glu.low_473	2699	Low
GA.EDV.SCUra.low_493	560	Low
GA.EDV.Glu.low_238	7796	Low
GA.EDV.SCUra.low_211	1318	Low
GA.EDV.SCUra.low_155	836	Low
GA.EDV.SCUra.low_212	1432	Low
GA.EDV.SCUra.low_97	252	Low
GA.EDV.SCUra.low_342	217	Low
GA.EDV.SCUra.low_297	1629	Low
GA.EDV.SCUra.low_271	575	Low
GA.EDV.SCUra.low_173	62	Low
GA.EDV.Glu.low_410	1901	Low
GA.EDV.Glu.low_468	1857	Low
GA.EDV.SCUra.low_387	727	Low
GA.EDV.SCUra.low_333	321	Low
GA.EDV.SCUra.low_441	388	Low
GA.EDV.SCUra.low_224	1148	Low
GA.EDV.SCUra.low_195	151	Low
GA.EDV.Glu.low_36	2001	Low
GA.EDV.SCUra.low_260	1627	Low
GA.EDV.SCUra.low_158	342	Low
GA.EDV.SCUra.low_402	1595	Low
GA.EDV.Glu.low_236	3992	Low
GA.EDV.SCUra.low_273	846	Low
GA.EDV.SCUra.low_11	1127	Low
GA.EDV.Glu.low_462	1809	Low
GA.EDV.SCUra.low_32	1155	Low
GA.EDV.SCUra.low_16	229	Low
GA.EDV.SCUra.low_419	824	Low
GA.EDV.SCUra.low_318	1589	Low
GA.EDV.SCUra.low_242	425	Low
GA.EDV.SCUra.low_308	658	Low
GA.EDV.SCUra.low_412	332	Low
GA.EDV.SCUra.low_415	3024	Low
GA.EDV.SCUra.low_404	340	Low
GA.EDV.Glu.low_59	421	Low
GA.EDV.SCUra.low_43	680	Low
GA.EDV.SCUra.low_488	969	Low
GA.EDV.SCUra.low_112	808	Low
GA.EDV.SCUra.low_138	936	Low
GA.EDV.SCUra.low_438	990	Low
GA.EDV.SCUra.low_427	765	Low
GA.EDV.SCUra.low_320	1445	Low
GA.EDV.SCUra.low_249	661	Low
GA.EDV.SCUra.low_257	1029	Low
GA.EDV.SCUra.low_203	319	Low
GA.EDV.SCUra.low_296	463	Low
GA.EDV.SCUra.low_417	381	Low
GA.EDV.SCUra.low_231	748	Low
GA.EDV.SCUra.low_164	1007	Low
GA.EDV.SCUra.low_64	423	Low
GA.EDV.SCUra.low_405	852	Low
GA.EDV.SCUra.low_354	825	Low
GA.EDV.SCUra.low_183	387	Low
GA.EDV.SCUra.low_252	193	Low
GA.EDV.SCUra.low_379	911	Low
GA.EDV.SCUra.low_290	559	Low
GA.EDV.SCUra.low_168	1220	Low
GA.EDV.SCUra.low_22	214	Low
GA.EDV.SCUra.low_447	721	Low
GA.EDV.SCUra.low_104	517	Low
GA.EDV.SCUra.low_251	817	Low
GA.EDV.SCUra.low_272	907	Low
GA.EDV.SCUra.low_80	945	Low
GA.EDV.SCUra.low_449	942	Low
GA.EDV.SCUra.low_374	2100	Low
GA.EDV.SCUra.low_149	1551	Low
GA.EDV.Glu.low_46	1310	Low
GA.EDV.SCUra.low_178	1796	Low
GA.EDV.Glu.low_63	1697	Low
GA.EDV.SCUra.low_167	259	Low
GA.EDV.SCUra.low_465	629	Low
GA.EDV.SCUra.low_103	526	Low
GA.EDV.SCUra.low_413	1642	Low
GA.EDV.SCUra.low_233	432	Low
GA.EDV.SCUra.low_337	1873	Low
GA.EDV.Glu.low_183	3729	Low
GA.EDV.SCUra.low_352	374	Low
GA.EDV.Glu.low_396	4447	Low
GA.EDV.Glu.low_130	2079	Low
GA.EDV.Glu.low_226	449	Low
GA.EDV.SCUra.low_285	1327	Low
GA.EDV.SCUra.low_386	452	Low
GA.EDV.Glu.low_322	153	Low
GA.EDV.SCUra.low_303	577	Low
GA.EDV.SCUra.low_102	502	Low
GA.EDV.Glu.low_39	328	Low
GA.EDV.Glu.low_262	1505	Low
GA.EDV.SCUra.low_287	747	Low
GA.EDV.Glu.low_332	1124	Low
GA.EDV.Glu.low_163	111	Low
GA.EDV.Glu.low_239	1320	Low
GA.EDV.Glu.low_10	3901	Low
GA.EDV.SCUra.low_129	2196	Low
GA.EDV.SCUra.low_50	1392	Low
GA.EDV.Glu.low_218	209	Low
GA.EDV.SCUra.low_30	244	Low
GA.EDV.Glu.low_376	335	Low
GA.EDV.Glu.low_270	132	Low
GA.EDV.Glu.low_96	1229	Low
GA.EDV.Glu.low_334	389	Low
GA.EDV.SCUra.low_55	300	Low
GA.EDV.SCUra.low_478	492	Low
GA.EDV.Glu.low_341	821	Low
GA.EDV.Glu.low_440	354	Low
GA.EDV.Glu.low_367	743	Low
GA.EDV.Glu.low_186	386	Low
GA.EDV.Glu.low_177	1603	Low
GA.EDV.Glu.low_237	35	Low
GA.EDV.SCUra.low_358	573	Low
GA.EDV.Glu.low_165	250	Low
GA.EDV.SCUra.low_69	546	Low
GA.EDV.Glu.low_372	2713	Low
GA.EDV.Glu.low_173	121	Low
GA.EDV.SCUra.low_160	1017	Low
GA.EDV.SCUra.low_369	324	Low
GA.EDV.Glu.low_251	211	Low
GA.EDV.Glu.low_329	99	Low
GA.EDV.Glu.low_67	102	Low
GA.EDV.SCUra.low_292	488	Low
GA.EDV.Glu.low_200	687	Low
GA.EDV.Glu.low_352	439	Low
GA.EDV.SCUra.low_323	928	Low
GA.EDV.Glu.low_345	330	Low
GA.EDV.Glu.low_453	237	Low
GA.EDV.SCUra.low_319	172	Low
GA.EDV.SCUra.low_25	1078	Low
GA.EDV.Glu.low_456	903	Low
GA.EDV.SCUra.low_73	1330	Low
GA.EDV.Glu.low_52	22	Low
GA.EDV.SCUra.low_95	221	Low
GA.EDV.Glu.low_474	528	Low
GA.EDV.SCUra.low_71	1660	Low
GA.EDV.SCUra.low_23	1288	Low
GA.EDV.SCUra.low_101	1121	Low
GA.EDV.Glu.low_261	1106	Low
GA.EDV.SCUra.low_494	1013	Low
GA.EDV.Glu.low_203	452	Low
GA.EDV.Glu.low_79	792	Low
GA.EDV.Glu.low_88	679	Low
GA.EDV.SCUra.low_154	713	Low
GA.EDV.Glu.low_359	261	Low
GA.EDV.SCUra.low_328	1109	Low
GA.EDV.SCUra.low_382	1229	Low
GA.EDV.Glu.low_18	108	Low
GA.EDV.Glu.low_131	2739	Low
GA.EDV.Glu.low_333	626	Low
GA.EDV.SCUra.low_313	1080	Low
GA.EDV.SCUra.low_468	608	Low
GA.EDV.SCUra.low_375	591	Low
GA.EDV.Glu.low_278	1329	Low
GA.EDV.Glu.low_438	162	Low
GA.EDV.Glu.low_492	498	Low
GA.EDV.SCUra.low_401	957	Low
GA.EDV.Glu.low_21	544	Low
GA.EDV.SCUra.low_74	354	Low
GA.EDV.SCUra.low_432	384	Low
GA.EDV.Glu.low_113	301	Low
GA.EDV.SCUra.low_45	555	Low
GA.EDV.SCUra.low_56	899	Low
GA.EDV.SCUra.low_169	1758	Low
GA.EDV.Glu.low_330	229	Low
GA.EDV.SCUra.low_378	596	Low
GA.EDV.Glu.low_190	12	Low
GA.EDV.SCUra.low_176	928	Low
GA.EDV.Glu.low_47	163	Low
GA.EDV.SCUra.low_161	1521	Low
GA.EDV.Glu.low_33	1114	Low
GA.EDV.Glu.low_91	1352	Low
GA.EDV.Glu.low_409	750	Low
GA.EDV.Glu.low_144	1034	Low
GA.EDV.Glu.low_325	538	Low
GA.EDV.Glu.low_102	182	Low
GA.EDV.Glu.low_498	6714	Low
GA.EDV.SCUra.low_124	309	Low
GA.EDV.SCUra.low_72	1806	Low
GA.EDV.Glu.low_80	2287	Low
GA.EDV.SCUra.low_1	437	Low
GA.EDV.SCUra.low_217	1303	Low
GA.EDV.Glu.low_344	213	Low
GA.EDV.Glu.low_317	2534	Low
GA.EDV.SCUra.low_384	591	Low
GA.EDV.Glu.low_214	2724	Low
GA.EDV.SCUra.low_17	753	Low
GA.EDV.Glu.low_320	266	Low
GA.EDV.Glu.low_137	213	Low
GA.EDV.SCUra.low_269	295	Low
GA.EDV.SCUra.low_370	826	Low
GA.EDV.Glu.low_208	557	Low
GA.EDV.Glu.low_401	956	Low
GA.EDV.Glu.low_6	2870	Low
GA.EDV.Glu.low_259	1292	Low
GA.EDV.Glu.low_222	516	Low
GA.EDV.Glu.low_382	320	Low
GA.EDV.SCUra.low_442	705	Low
GA.EDV.SCUra.low_210	472	Low
GA.EDV.SCUra.low_372	703	Low
GA.EDV.SCUra.low_464	875	Low
GA.EDV.Glu.low_415	991	Low
GA.EDV.SCUra.low_364	1348	Low
GA.EDV.SCUra.low_443	1088	Low
GA.EDV.SCUra.low_288	1870	Low
GA.EDV.SCUra.low_40	316	Low
GA.EDV.SCUra.low_495	394	Low
GA.EDV.SCUra.low_37	817	Low
GA.EDV.SCUra.low_324	647	Low
GA.EDV.SCUra.low_434	530	Low
GA.EDV.SCUra.low_83	791	Low
GA.EDV.SCUra.low_41	348	Low
GA.EDV.SCUra.low_241	1542	Low
GA.EDV.SCUra.low_197	1012	Low
GA.EDV.Glu.low_115	142	Low
GA.EDV.SCUra.low_400	553	Low
GA.EDV.SCUra.low_263	1162	Low
GA.EDV.Glu.low_362	465	Low
GA.EDV.Glu.low_314	36	Low
GA.EDV.Glu.low_389	1445	Low
GA.EDV.Glu.low_311	331	Low
GA.EDV.SCUra.low_477	1065	Low
GA.EDV.Glu.low_104	76	Low
GA.EDV.SCUra.low_118	517	Low
GA.EDV.Glu.low_339	227	Low
GA.EDV.Glu.low_249	544	Low
GA.EDV.Glu.low_296	771	Low
GA.EDV.Glu.low_179	400	Low
GA.EDV.SCUra.low_47	657	Low
GA.EDV.Glu.low_175	3131	Low
GA.EDV.Glu.low_248	227	Low
GA.EDV.Glu.low_475	1139	Low
GA.EDV.Glu.low_379	381	Low
GA.EDV.Glu.low_392	223	Low
GA.EDV.Glu.low_264	561	Low
GA.EDV.Glu.low_101	125	Low
GA.EDV.Glu.low_34	1298	Low
GA.EDV.Glu.low_482	158	Low
GA.EDV.SCUra.low_254	854	Low
GA.EDV.Glu.low_256	834	Low
GA.EDV.SCUra.low_52	851	Low
GA.EDV.Glu.low_83	701	Low
GA.EDV.Glu.low_199	269	Low
GA.EDV.Glu.low_316	517	Low
GA.EDV.SCUra.low_448	24	Low
GA.EDV.Glu.low_206	206	Low
GA.EDV.SCUra.low_371	345	Low
GA.EDV.SCUra.low_199	1247	Low
GA.EDV.Glu.low_145	241	Low
GA.EDV.SCUra.low_121	791	Low
GA.EDV.Glu.low_384	387	Low
GA.EDV.Glu.low_457	390	Low
GA.EDV.Glu.low_211	53	Low
GA.EDV.Glu.low_234	3170	Low
GA.EDV.Glu.low_167	2037	Low
GA.EDV.SCUra.low_82	1437	Low
GA.EDV.Glu.low_285	395	Low
GA.EDV.Glu.low_169	288	Low
GA.EDV.Glu.low_154	983	Low
GA.EDV.Glu.low_233	600	Low
GA.EDV.Glu.low_142	345	Low
GA.EDV.Glu.low_120	381	Low
GA.EDV.Glu.low_280	361	Low
GA.EDV.Glu.low_152	130	Low
GA.EDV.SCUra.low_317	371	Low
GA.EDV.SCUra.low_126	590	Low
GA.EDV.Glu.low_277	1084	Low
GA.EDV.SCUra.low_35	201	Low
GA.EDV.Glu.low_297	431	Low
GA.EDV.SCUra.low_326	103	Low
GA.EDV.Glu.low_12	365	Low
GA.EDV.SCUra.low_184	387	Low
GA.EDV.SCUra.low_232	280	Low
GA.EDV.Glu.low_54	508	Low
GA.EDV.Glu.low_319	194	Low
GA.EDV.SCUra.low_278	1022	Low
GA.EDV.Glu.low_117	191	Low
GA.EDV.Glu.low_231	512	Low
GA.EDV.SCUra.low_29	1432	Low
GA.EDV.Glu.low_212	109	Low
GA.EDV.Glu.low_42	604	Low
GA.EDV.Glu.low_422	2022	Low
GA.EDV.SCUra.low_497	286	Low
GA.EDV.SCUra.low_137	1820	Low
GA.EDV.SCUra.low_116	395	Low
GA.EDV.SCUra.low_367	682	Low
GA.EDV.SCUra.low_206	2015	Low
GA.EDV.SCUra.low_437	895	Low
GA.EDV.SCUra.low_462	2546	Low
GA.EDV.Glu.low_312	590	Low
GA.EDV.Glu.low_281	563	Low
GA.EDV.Glu.low_195	428	Low
GA.EDV.Glu.low_37	177	Low
GA.EDV.Glu.low_343	142	Low
GA.EDV.Glu.low_205	591	Low
GA.EDV.Glu.low_164	251	Low
GA.EDV.SCUra.low_307	808	Low
GA.EDV.Glu.low_405	489	Low
GA.EDV.SCUra.low_190	1118	Low
GA.EDV.Glu.low_398	255	Low
GA.EDV.SCUra.low_266	751	Low
GA.EDV.SCUra.low_345	668	Low
GA.EDV.Glu.low_450	391	Low
GA.EDV.SCUra.low_475	358	Low
GA.EDV.Glu.low_112	731	Low
GA.EDV.SCUra.low_295	481	Low
GA.EDV.Glu.low_433	438	Low
GA.EDV.SCUra.low_13	492	Low
GA.EDV.SCUra.low_93	61	Low
GA.EDV.Glu.low_191	137	Low
GA.EDV.SCUra.low_338	871	Low
GA.EDV.Glu.low_460	1258	Low
GA.EDV.Glu.low_291	225	Low
GA.EDV.SCUra.low_330	2192	Low
GA.EDV.Glu.low_305	63	Low
GA.EDV.Glu.low_408	1167	Low
GA.EDV.SCUra.low_27	787	Low
GA.EDV.Glu.low_458	772	Low
GA.EDV.Glu.low_121	568	Low
GA.EDV.Glu.low_78	408	Low
GA.EDV.SCUra.low_230	740	Low
GA.EDV.SCUra.low_44	1260	Low
GA.EDV.SCUra.low_245	455	Low
GA.EDV.Glu.low_323	334	Low
GA.EDV.Glu.low_477	29	Low
GA.EDV.Glu.low_307	371	Low
GA.EDV.Glu.low_442	378	Low
GA.EDV.Glu.low_257	1797	Low
GA.EDV.SCUra.low_403	280	Low
GA.EDV.SCUra.low_268	784	Low
GA.EDV.SCUra.low_458	851	Low
GA.EDV.SCUra.low_0	214	Low
GA.EDV.SCUra.low_4	501	Low
GA.EDV.Glu.low_375	307	Low
GA.EDV.Glu.low_133	225	Low
GA.EDV.Glu.low_303	758	Low
GA.EDV.Glu.low_292	968	Low
GA.EDV.Glu.low_139	379	Low
GA.EDV.SCUra.low_166	489	Low
GA.EDV.SCUra.low_147	1507	Low
GA.EDV.Glu.low_26	1191	Low
GA.EDV.SCUra.low_306	504	Low
GA.EDV.SCUra.low_294	396	Low
GA.EDV.Glu.low_368	235	Low
GA.EDV.Glu.low_247	134	Low
GA.EDV.SCUra.low_49	541	Low
GA.EDV.SCUra.low_146	880	Low
GA.EDV.Glu.low_429	824	Low
GA.EDV.SCUra.low_450	1559	Low
GA.EDV.Glu.low_472	226	Low
GA.EDV.Glu.low_49	972	Low
GA.EDV.Glu.low_109	188	Low
GA.EDV.Glu.low_90	157	Low
GA.EDV.Glu.low_85	585	Low
GA.EDV.SCUra.low_406	583	Low
GA.EDV.SCUra.low_110	543	Low
GA.EDV.Glu.low_294	302	Low
GA.EDV.SCUra.low_445	929	Low
GA.EDV.Glu.low_351	333	Low
GA.EDV.SCUra.low_31	516	Low
GA.EDV.SCUra.low_3	494	Low
GA.EDV.Glu.low_253	234	Low
GA.EDV.SCUra.low_7	711	Low
GA.EDV.SCUra.low_392	940	Low
GA.EDV.SCUra.low_223	1043	Low
GA.EDV.SCUra.low_153	292	Low
GA.EDV.SCUra.low_289	610	Low
GA.EDV.SCUra.low_258	219	Low
GA.EDV.Glu.low_128	507	Low
GA.EDV.Glu.low_29	1083	Low
GA.EDV.Glu.low_118	342	Low
GA.EDV.Glu.low_7	1343	Low
GA.EDV.Glu.low_158	749	Low
GA.EDV.Glu.low_432	192	Low
GA.EDV.SCUra.low_440	1055	Low
GA.EDV.Glu.low_194	108	Low
GA.EDV.Glu.low_304	520	Low
GA.EDV.Glu.low_207	189	Low
GA.EDV.Glu.low_288	801	Low
GA.EDV.Glu.low_336	942	Low
GA.EDV.Glu.low_103	398	Low
GA.EDV.Glu.low_370	990	Low
GA.EDV.SCUra.low_142	3527	Low
GA.EDV.Glu.low_132	377	Low
GA.EDV.SCUra.low_390	671	Low
GA.EDV.SCUra.low_246	591	Low
GA.EDV.Glu.low_4	1168	Low
GA.EDV.Glu.low_258	377	Low
GA.EDV.Glu.low_286	276	Low
GA.EDV.SCUra.low_311	857	Low
GA.EDV.Glu.low_105	207	Low
GA.EDV.Glu.low_129	575	Low
GA.EDV.SCUra.low_202	1330	Low
GA.EDV.Glu.low_89	421	Low
GA.EDV.SCUra.low_424	712	Low
GA.EDV.Glu.low_225	403	Low
GA.EDV.SCUra.low_76	1881	Low
GA.EDV.SCUra.low_119	919	Low
GA.EDV.SCUra.low_309	1485	Low
GA.EDV.Glu.low_122	328	Low
GA.EDV.Glu.low_123	2706	Low
GA.EDV.Glu.low_301	1246	Low
GA.EDV.SCUra.low_114	324	Low
GA.EDV.Glu.low_254	1298	Low
GA.EDV.SCUra.low_316	977	Low
GA.EDV.Glu.low_124	1726	Low
GA.EDV.SCUra.low_244	1394	Low
GA.EDV.SCUra.low_486	52	Low
GA.EDV.Glu.low_75	1164	Low
GA.EDV.SCUra.low_293	2759	Low
GA.EDV.SCUra.low_360	391	Low
GA.EDV.Glu.low_478	883	Low
GA.EDV.SCUra.low_179	3300	Low
GA.EDV.SCUra.low_476	861	Low
GA.EDV.Glu.low_192	3321	Low
GA.EDV.SCUra.low_191	918	Low
GA.EDV.SCUra.low_389	2064	Low
GA.EDV.Glu.low_66	113	Low
GA.EDV.SCUra.low_305	503	Low
GA.EDV.SCUra.low_349	2683	Low
GA.EDV.Glu.low_5	571	Low
GA.EDV.Glu.low_328	374	Low
GA.EDV.SCUra.low_469	1390	Low
GA.EDV.Glu.low_354	761	Low
GA.EDV.Glu.low_365	3	Low
GA.EDV.Glu.low_60	3	Low
GA.EDV.Glu.low_3	3	Low
GA.EDV.Glu.low_204	1103	Low
GA.EDV.Glu.low_198	709	Low
GA.EDV.Glu.low_417	547	Low
GA.EDV.Glu.low_136	131	Low
GA.EDV.Glu.low_221	1492	Low
GA.EDV.Glu.low_265	389	Low
GA.EDV.SCUra.low_484	459	Low
GA.EDV.SCUra.low_61	896	Low
GA.EDV.SCUra.low_57	1482	Low
GA.EDV.Glu.low_187	395	Low
GA.EDV.Glu.low_65	911	Low
GA.EDV.Glu.low_489	283	Low
GA.EDV.Glu.low_406	1268	Low
GA.EDV.Glu.low_387	782	Low
GA.EDV.Glu.low_45	219	Low
GA.EDV.SCUra.low_90	2415	Low
GA.EDV.SCUra.low_213	1708	Low
GA.EDV.Glu.low_400	306	Low
GA.EDV.SCUra.low_84	323	Low
GA.EDV.SCUra.low_331	1574	Low
GA.EDV.SCUra.low_239	2401	Low
GA.EDV.SCUra.low_46	443	Low
GA.EDV.SCUra.low_410	266	Low
GA.EDV.SCUra.low_247	23	Low
GA.EDV.SCUra.low_383	250	Low
GA.EDV.SCUra.low_131	1090	Low
GA.EDV.Glu.low_388	443	Low
GA.EDV.SCUra.low_159	1503	Low
GA.EDV.SCUra.low_144	86	Low
GA.EDV.Glu.low_35	442	Low
GA.EDV.Glu.low_143	853	Low
GA.EDV.Glu.low_424	182	Low
GA.EDV.Glu.low_360	701	Low
GA.EDV.Glu.low_108	354	Low
GA.EDV.SCUra.low_298	485	Low
GA.EDV.Glu.low_100	900	Low
GA.EDV.SCUra.low_38	626	Low
GA.EDV.SCUra.low_454	1537	Low
GA.EDV.SCUra.low_100	910	Low
GA.EDV.SCUra.low_407	148	Low
GA.EDV.SCUra.low_359	596	Low
GA.EDV.SCUra.low_148	1366	Low
GA.EDV.SCUra.low_88	1635	Low
GA.EDV.SCUra.low_132	1191	Low
GA.EDV.SCUra.low_66	746	Low
GA.EDV.SCUra.low_226	741	Low
GA.EDV.SCUra.low_499	495	Low
GA.EDV.SCUra.low_53	931	Low
GA.EDV.SCUra.low_376	82	Low
GA.EDV.Glu.low_255	475	Low
GA.EDV.SCUra.low_98	1007	Low
GA.EDV.Glu.low_310	135	Low
GA.EDV.SCUra.low_77	1171	Low
GA.EDV.SCUra.low_302	1207	Low
GA.EDV.SCUra.low_265	1209	Low
GA.EDV.SCUra.low_267	660	Low
GA.EDV.Glu.low_11	585	Low
GA.EDV.Glu.low_485	922	Low
GA.EDV.Glu.low_420	1522	Low
GA.EDV.Glu.low_216	241	Low
GA.EDV.Glu.low_476	712	Low
GA.EDV.SCUra.low_280	682	Low
GA.EDV.Glu.low_357	503	Low
GA.EDV.Glu.low_215	284	Low
GA.EDV.SCUra.low_485	1176	Low
GA.EDV.Glu.low_250	866	Low
GA.EDV.Glu.low_397	167	Low
GA.EDV.Glu.low_393	309	Low
GA.EDV.Glu.low_210	363	Low
GA.EDV.Glu.low_53	619	Low
GA.EDV.SCUra.low_62	1953	Low
GA.EDV.SCUra.low_261	1454	Low
GA.EDV.Glu.low_273	86	Low
GA.EDV.SCUra.low_204	485	Low
GA.EDV.SCUra.low_408	527	Low
GA.EDV.Glu.low_443	819	Low
GA.EDV.SCUra.low_409	1339	Low
GA.EDV.SCUra.low_134	407	Low
GA.EDV.Glu.low_64	1138	Low
GA.EDV.SCUra.low_397	255	Low
GA.EDV.Glu.low_471	432	Low
GA.EDV.Glu.low_40	261	Low
GA.EDV.Glu.low_444	327	Low
GA.EDV.Glu.low_436	469	Low
GA.EDV.Glu.low_140	121	Low
GA.EDV.Glu.low_155	736	Low
GA.EDV.Glu.low_148	456	Low
GA.EDV.SCUra.low_182	414	Low
GA.EDV.Glu.low_295	403	Low
GA.EDV.SCUra.low_339	766	Low
GA.EDV.SCUra.low_96	82	Low
GA.EDV.SCUra.low_65	777	Low
GA.EDV.SCUra.low_473	465	Low
GA.EDV.SCUra.low_335	330	Low
GA.EDV.SCUra.low_381	724	Low
GA.EDV.SCUra.low_457	695	Low
GA.EDV.SCUra.low_276	417	Low
GA.EDV.SCUra.low_92	279	Low
GA.EDV.SCUra.low_498	300	Low
GA.EDV.SCUra.low_344	426	Low
GA.EDV.SCUra.low_460	718	Low
GA.EDV.SCUra.low_163	1129	Low
GA.EDV.SCUra.low_108	1020	Low
GA.EDV.Glu.low_178	172	Low
GA.EDV.Glu.low_419	762	Low
GA.EDV.Glu.low_287	103	Low
GA.EDV.Glu.low_466	7	Low
GA.EDV.SCUra.low_322	2323	Low
GA.EDV.SCUra.low_399	64	Low
GA.EDV.SCUra.low_8	1460	Low
GA.EDV.SCUra.low_99	86	Low
GA.EDV.SCUra.low_135	184	Low
GA.EDV.SCUra.low_63	259	Low
GA.EDV.SCUra.low_170	159	Low
GA.EDV.Glu.low_38	617	Low
GA.EDV.Glu.low_241	835	Low
GA.EDV.Glu.low_449	221	Low
GA.EDV.Glu.low_483	549	Low
GA.EDV.Glu.low_0	714	Low
GA.EDV.Glu.low_244	456	Low
GA.EDV.SCUra.low_238	177	Low
GA.EDV.SCUra.low_353	362	Low
GA.EDV.SCUra.low_377	1021	Low
GA.EDV.Glu.low_404	1001	Low
GA.EDV.Glu.low_189	274	Low
GA.EDV.SCUra.low_140	595	Low
GA.EDV.Glu.low_353	118	Low
GA.EDV.Glu.low_81	1323	Low
GA.EDV.Glu.low_411	412	Low
GA.EDV.SCUra.low_451	507	Low
GA.EDV.SCUra.low_286	935	Low
GA.EDV.SCUra.low_496	1106	Low
GA.EDV.SCUra.low_398	331	Low
GA.EDV.Glu.low_72	622	Low
GA.EDV.SCUra.low_456	548	Low
GA.EDV.Glu.low_114	1923	Low
GA.EDV.Glu.low_13	933	Low
GA.EDV.Glu.low_403	129	Low
GA.EDV.Glu.low_2	544	Low
GA.EDV.Glu.low_402	84	Low
GA.EDV.Glu.low_92	483	Low
GA.EDV.Glu.low_394	298	Low
GA.EDV.Glu.low_86	538	Low
GA.EDV.SCUra.low_380	891	Low
GA.EDV.SCUra.low_91	2117	Low
GA.EDV.SCUra.low_329	950	Low
GA.EDV.Glu.low_77	187	Low
GA.EDV.SCUra.low_479	371	Low
GA.EDV.Glu.low_170	80	Low
GA.EDV.Glu.low_355	422	Low
GA.EDV.SCUra.low_48	781	Low
GA.EDV.SCUra.low_26	821	Low
GA.EDV.SCUra.low_461	606	Low
GA.EDV.SCUra.low_5	954	Low
GA.EDV.Glu.low_202	471	Low
GA.EDV.SCUra.low_127	683	Low
GA.EDV.SCUra.low_228	779	Low
GA.EDV.SCUra.low_347	1966	Low
GA.EDV.SCUra.low_264	1060	Low
GA.EDV.SCUra.low_24	384	Low
GA.EDV.Glu.low_428	4704	Low
GA.EDV.SCUra.low_201	1372	Low
GA.EDV.SCUra.low_430	1390	Low
GA.EDV.SCUra.low_471	875	Low
GA.EDV.SCUra.low_120	559	Low
GA.EDV.SCUra.low_310	945	Low
GA.EDV.SCUra.low_341	1454	Low
GA.EDV.SCUra.low_343	642	Low
GA.EDV.SCUra.low_463	1228	Low
GA.EDV.SCUra.low_281	286	Low
GA.EDV.SCUra.low_215	177	Low
GA.EDV.SCUra.low_125	691	Low
GA.EDV.SCUra.low_51	713	Low
GA.EDV.SCUra.low_283	421	Low
GA.EDV.SCUra.low_431	1623	Low
GA.EDV.SCUra.low_225	212	Low
GA.EDV.SCUra.low_422	1105	Low
GA.EDV.SCUra.low_284	3043	Low
GA.EDV.SCUra.low_436	700	Low
GA.EDV.SCUra.low_255	803	Low
GA.EDV.SCUra.low_136	588	Low
GA.EDV.SCUra.low_282	1233	Low
GA.EDV.SCUra.low_209	524	Low
GA.EDV.Glu.low_151	1079	Low
GA.EDV.SCUra.low_248	176	Low
GA.EDV.SCUra.low_428	997	Low
GA.EDV.SCUra.low_481	453	Low
GA.EDV.SCUra.low_394	698	Low
GA.EDV.Glu.low_461	324	Low
GA.EDV.Glu.low_275	651	Low
GA.EDV.SCUra.low_327	1460	Low
GA.EDV.Glu.low_435	746	Low
GA.EDV.SCUra.low_391	512	Low
GA.EDV.Glu.low_439	327	Low
GA.EDV.SCUra.low_492	107	Low
GA.EDV.Glu.low_31	139	Low
GA.EDV.Glu.low_107	1109	Low
GA.EDV.SCUra.low_332	451	Low
GA.EDV.Glu.low_25	664	Low
GA.EDV.Glu.low_399	422	Low
GA.EDV.Glu.low_48	390	Low
GA.EDV.Glu.low_23	27	Low
GA.EDV.Glu.low_41	44	Low
GA.EDV.Glu.low_486	318	Low
GA.EDV.Glu.low_171	141	Low
GA.EDV.Glu.low_431	123	Low
GA.EDV.Glu.low_157	222	Low
GA.EDV.Glu.low_426	196	Low
GA.EDV.Glu.low_246	166	Low
YDL047W.5	170	Native
YOL006C.2	150	Native
Gini.SCUra.high.YOR372C.0_ED0;Gini.Glu.high.YOR372C.0_ED0	691	Native
Gini.SCUra.high.YDR185C.4_ED0;Gini.Glu.high.YDR185C.4_ED0	77	Native
Gini.SCUra.low.YMR095C.4_ED0;Gini.Glu.low.YMR095C.4_ED0	211	Native
Gini.SCUra.high.YDR002W.1_ED0;Gini.Glu.high.YDR002W.1_ED0	9	Native
Gini.SCUra.high.YOR190W.9_ED0;Gini.Glu.high.YOR190W.9_ED0	79	Native
Gini.SCUra.high.YPL161C.8_ED0;Gini.Glu.high.YPL161C.8_ED0	142	Native
Gini.SCUra.high.YKR057W.1_ED0;Gini.Glu.high.YKR057W.1_ED0	141	Native
YDR342C.3	68	Native
YDR479C.8	36	Native
Gini.SCUra.high.YMR308C.0_ED0;Gini.Glu.high.YMR308C.0_ED0	166	Native
Gini.SCUra.low.YIL095W.7_ED0;Gini.Glu.low.YIL095W.7_ED0	83	Native
Gini.SCUra.high.YPR035W.5_ED0;Gini.Glu.high.YPR035W.5_ED0	49	Native
YPL243W.2	51	Native
Gini.SCUra.high.YKL160W.1_ED0;Gini.Glu.high.YKL160W.1_ED0	8	Native
YMR287C.8	254	Native
YDR252W.7	250	Native
YGL075C.6	478	Native
YER023W.7	219	Native
Gini.SCUra.low.YJR159W.6_ED0;Gini.Glu.low.YJR159W.6_ED0	581	Native
Gini.SCUra.low.YJR126C.9_ED0;Gini.Glu.low.YJR126C.9_ED0	183	Native
Gini.SCUra.high.YPR163C.4_ED0;Gini.Glu.high.YPR163C.4_ED0	33	Native
YBR249C.10	78	Native
Gini.SCUra.low.YOR065W.5_ED0;Gini.Glu.low.YOR065W.5_ED0	18	Native
Gini.SCUra.high.YDL191W.6_ED0;Gini.Glu.high.YDL191W.6_ED0	217	Native
YDL154W.4	405	Native
Gini.SCUra.low.YOL031C.5_ED0;Gini.Glu.low.YOL031C.5_ED0	675	Native
Gini.SCUra.high.YLR164W.3_ED0;Gini.Glu.high.YLR164W.3_ED0	189	Native
YEL060C.2	965	Native
Gini.SCUra.high.YOR137C.6_ED0;Gini.Glu.high.YOR137C.6_ED0	631	Native
Gini.SCUra.high.YJR044C.9_ED0;Gini.Glu.high.YJR044C.9_ED0	334	Native
YDR363W-A.5	6	Native
Gini.SCUra.high.YDR464W.2_ED0;Gini.Glu.high.YDR464W.2_ED0	187	Native
[truncated: 61,401 more rows]
