# Supplementary material for: A community effort to optimize sequence-based deep learning models of gene regulation
Source: Nat Biotechnol. 2024 Oct 11;43(8):1373–83. doi: 10.1038/s41587-024-02414-w (PMC12339383; doi:10.1038/s41587-024-02414-w)
Supplement: Supplementary file 9 — Statistical source data. [file 41587_2024_2414_MOESM9_ESM.xlsx]

## Sheet: Pearson
Pearson Score	All Sequences	High	Low	Yeast	Random	Challenging	SNVs	Motif Perturbation	Motif Tiling	team
0.82	0.95	0.51	0.51	0.78	0.96	0.94	0.73	0.96	0.91	Autosome.org
0.79	0.93	0.43	0.44	0.74	0.95	0.91	0.7	0.96	0.9	BHI
0.77	0.92	0.38	0.39	0.7	0.94	0.88	0.68	0.94	0.89	Unlock_DNA
0.76	0.92	0.27	0.3	0.68	0.95	0.91	0.68	0.94	0.89	wztr
0.75	0.91	0.31	0.39	0.68	0.94	0.89	0.67	0.95	0.81	Camformers
0.75	0.91	0.35	0.32	0.66	0.94	0.86	0.67	0.94	0.87	High Schoolers
0.75	0.9	0.38	0.4	0.67	0.93	0.85	0.65	0.92	0.87	BioNML
0.75	0.91	0.27	0.32	0.66	0.94	0.86	0.67	0.95	0.88	NAD
0.74	0.9	0.36	0.37	0.68	0.93	0.86	0.65	0.93	0.84	mt
0.74	0.9	0.34	0.4	0.68	0.93	0.87	0.64	0.94	0.83	BUGF
0.74	0.89	0.26	0.37	0.66	0.93	0.83	0.65	0.95	0.86	Yuanfang Guan
0.73	0.89	0.22	0.38	0.68	0.93	0.86	0.65	0.95	0.82	SYSU-SAIL-2022
0.73	0.89	0.25	0.37	0.7	0.93	0.84	0.63	0.93	0.83	Davuluri lab
0.73	0.89	0.3	0.34	0.67	0.93	0.82	0.63	0.93	0.83	Wen Group
0.72	0.89	0.3	0.18	0.66	0.93	0.84	0.64	0.93	0.84	NGT4
0.72	0.89	0.24	0.36	0.66	0.92	0.84	0.62	0.93	0.8	Metformin-121
0.7	0.88	0.18	0.34	0.66	0.91	0.81	0.61	0.91	0.78	Wan&Barton_BBK
0.7	0.88	0.29	0.24	0.64	0.92	0.76	0.62	0.91	0.77	The Dream Team
0.7	0.88	0.23	0.23	0.63	0.91	0.84	0.6	0.91	0.79	Peppa
0.7	0.88	0.26	0.27	0.64	0.91	0.77	0.62	0.9	0.75	reference model
0.68	0.87	0.26	0.11	0.62	0.92	0.78	0.61	0.89	0.79	KircherLab
0.67	0.87	0.06	0.23	0.64	0.92	0.81	0.57	0.92	0.75	Noisy-Chardonnay
0.65	0.83	0	0.19	0.64	0.92	0.69	0.59	0.9	0.78	MadLab
0.62	0.77	0.16	0.4	0.29	0.88	0.65	0.53	0.89	0.82	UTKbioinformatics
0.62	0.81	0.11	0.27	0.56	0.89	0.61	0.53	0.88	0.69	auth
0.53	0.73	0.11	0.11	0.27	0.87	0.4	0.47	0.85	0.66	DrAshokAndFriends
0.34	0.54	0.07	0	0.19	0.74	0.18	0.26	0.53	0.47	QUT_seq2exp
0.19	0.42	0.05	0	0.14	0.55	0.15	0.06	0.33	0	Zeta

## Sheet: Spearman
Spearman Score	All Sequences	High	Low	Yeast	Random	Challenging	SNVs	Motif Perturbation	Motif Tiling	team
0.85	0.98	0.68	0.64	0.88	0.98	0.97	0.71	0.97	0.94	Autosome.org
0.84	0.97	0.68	0.63	0.86	0.98	0.95	0.7	0.97	0.94	BHI
0.82	0.96	0.58	0.6	0.84	0.97	0.93	0.68	0.96	0.93	Unlock_DNA
0.81	0.96	0.61	0.3	0.81	0.98	0.94	0.68	0.96	0.93	wztr
0.82	0.96	0.57	0.61	0.82	0.97	0.94	0.67	0.96	0.91	Camformers
0.81	0.96	0.53	0.5	0.81	0.97	0.91	0.67	0.96	0.92	High Schoolers
0.8	0.95	0.52	0.59	0.81	0.97	0.9	0.66	0.94	0.92	BioNML
0.82	0.95	0.58	0.59	0.81	0.97	0.92	0.68	0.96	0.92	NAD
0.8	0.95	0.45	0.59	0.82	0.97	0.92	0.65	0.95	0.89	mt
0.81	0.95	0.54	0.59	0.82	0.96	0.92	0.66	0.95	0.9	BUGF
0.78	0.95	0.08	0.56	0.81	0.97	0.9	0.67	0.96	0.92	Yuanfang Guan
0.79	0.95	0.36	0.58	0.82	0.97	0.91	0.65	0.96	0.9	SYSU-SAIL-2022
0.76	0.95	-0.01	0.56	0.83	0.97	0.9	0.64	0.94	0.91	Davuluri lab
0.79	0.95	0.46	0.53	0.81	0.97	0.9	0.64	0.94	0.9	Wen Group
0.78	0.95	0.47	0.4	0.81	0.97	0.91	0.64	0.96	0.9	NGT4
0.79	0.95	0.41	0.59	0.81	0.96	0.91	0.63	0.95	0.9	Metformin-121
0.77	0.94	0.33	0.52	0.8	0.96	0.89	0.63	0.94	0.87	Wan&Barton_BBK
0.77	0.94	0.5	0.33	0.79	0.96	0.84	0.65	0.95	0.89	The Dream Team
0.78	0.94	0.48	0.47	0.79	0.96	0.89	0.62	0.94	0.89	Peppa
0.76	0.94	0.31	0.42	0.8	0.96	0.86	0.64	0.93	0.87	reference model
0.75	0.94	0.35	0.21	0.79	0.96	0.87	0.63	0.94	0.89	KircherLab
0.76	0.94	0.15	0.47	0.8	0.96	0.9	0.62	0.95	0.88	Noisy-Chardonnay
0.75	0.94	0.12	0.55	0.8	0.96	0.85	0.62	0.95	0.87	MadLab
0.7	0.89	-0.22	0.6	0.52	0.94	0.8	0.62	0.93	0.91	UTKbioinformatics
0.72	0.9	0.21	0.49	0.75	0.95	0.78	0.59	0.92	0.84	auth
0.67	0.86	0.3	0.24	0.49	0.93	0.65	0.58	0.89	0.84	DrAshokAndFriends
0.53	0.73	0.21	0.01	0.41	0.86	0.43	0.47	0.75	0.67	QUT_seq2exp
0.43	0.66	0.24	-0.08	0.37	0.79	0.4	0.33	0.61	0.39	Zeta
