# Supplementary material for: A community effort to optimize sequence-based deep learning models of gene regulation
Source: Nat Biotechnol. 2024 Oct 11;43(8):1373–83. doi: 10.1038/s41587-024-02414-w (PMC12339383; doi:10.1038/s41587-024-02414-w)
Supplement: Supplementary file 10 — Statistical source data. [file 41587_2024_2414_MOESM10_ESM.xlsx]

## Sheet: Sheet1
type	expression
SNVs	-0.000442982
SNVs	0.897962
SNVs	0.00198603
SNVs	-0.139797
SNVs	0.300157
SNVs	0.258163
SNVs	0.183649
SNVs	-2.75486
SNVs	-0.178219
SNVs	-0.798694
SNVs	-0.0384493
SNVs	-0.906186
SNVs	-0.943671
SNVs	0.252931
SNVs	-0.0214369
SNVs	0.216547
SNVs	0.00633478
SNVs	0.132602
SNVs	0.384843
SNVs	-0.15745
SNVs	0.0260687
SNVs	0.272845
SNVs	-0.103648
SNVs	0.0666876
SNVs	0.5036
SNVs	0.158114
SNVs	-0.12761
SNVs	0.23665
SNVs	0.225394
SNVs	-0.0849485
SNVs	0.0930228
SNVs	0.0812521
SNVs	0.81084
SNVs	0.016263
SNVs	0.169628
SNVs	1.17365
SNVs	0.0895934
SNVs	-1.25201
SNVs	-0.0137615
SNVs	0.0588202
SNVs	0.259261
SNVs	1.8285
SNVs	0.621585
SNVs	-0.0542169
SNVs	-0.154695
SNVs	-0.171066
SNVs	-0.02636
SNVs	1.52485
SNVs	-1.13175
SNVs	0.219341
SNVs	-0.505733
SNVs	-0.609632
SNVs	-0.0282478
SNVs	-0.123469
SNVs	0.173182
SNVs	-0.249095
SNVs	0.101061
SNVs	-0.0234442
SNVs	-0.0387387
SNVs	0.878931
SNVs	0.793356
SNVs	-0.21669
SNVs	0.650297
SNVs	0.0388298
SNVs	2.09805
SNVs	-0.0114155
SNVs	-0.0705161
SNVs	1.20142
SNVs	0.343218
SNVs	-0.414924
SNVs	0.319909
SNVs	0.460037
SNVs	-0.0418596
SNVs	-0.351625
SNVs	0.0179296
SNVs	0.592514
SNVs	0.0315256
SNVs	-0.404331
SNVs	-0.978255
SNVs	0.0367813
SNVs	0.406152
SNVs	0.412086
SNVs	0.0717587
SNVs	0.67774
SNVs	-1.78925
SNVs	-0.0163584
SNVs	0.100656
SNVs	0.233832
SNVs	0.447228
SNVs	-0.170247
SNVs	-0.140121
SNVs	-0.322526
SNVs	-0.979873
SNVs	2.51217
SNVs	0.483915
SNVs	-0.0808125
SNVs	-0.530453
SNVs	0.376193
SNVs	-0.141055
SNVs	1.04229
SNVs	-1.31349
SNVs	0.0472927
SNVs	0.481117
SNVs	0.0103636
SNVs	-0.644231
SNVs	0.0583749
SNVs	-0.811746
SNVs	-0.0573378
SNVs	0.541309
SNVs	-0.0437675
SNVs	0.191322
SNVs	-0.0791883
SNVs	0.0992923
SNVs	0.136362
SNVs	0.0994542
SNVs	0.821056
SNVs	-0.786161
SNVs	-0.112262
SNVs	-0.0141904
SNVs	0.304593
SNVs	0.0421031
SNVs	-0.338817
SNVs	-1.03399
SNVs	0.0632334
SNVs	0.254744
SNVs	-1.71134
SNVs	-0.437077
SNVs	0.0126243
SNVs	0.280263
SNVs	0.272672
SNVs	0.832324
SNVs	-0.352096
SNVs	0.0583611
SNVs	2.15413
SNVs	-0.216113
SNVs	-0.215239
SNVs	0.00398684
SNVs	0.215388
SNVs	-0.127248
SNVs	0.0144882
SNVs	0.0797832
SNVs	-0.338495
SNVs	-0.319703
SNVs	-0.00753975
SNVs	-0.839802
SNVs	-0.171225
SNVs	-0.0318861
SNVs	-0.0120249
SNVs	-0.111713
SNVs	-0.359096
SNVs	0.225082
SNVs	0.599583
SNVs	0.108444
SNVs	0.356471
SNVs	-0.471145
SNVs	3.12679
SNVs	1.01101
SNVs	0.0766697
SNVs	0.0761151
SNVs	-0.127472
SNVs	0.421679
SNVs	-1.31247
SNVs	-0.346795
SNVs	0.00500631
SNVs	0.695295
SNVs	0.198249
SNVs	0.06077
SNVs	-0.094388
SNVs	0.0133228
SNVs	0.110423
SNVs	0.0153263
SNVs	0.123396
SNVs	-0.111447
SNVs	-0.316163
SNVs	0.853333
SNVs	0.329988
SNVs	1.33226
SNVs	-2.4445
SNVs	-0.194751
SNVs	0.0268803
SNVs	1.78913
SNVs	-0.0405555
SNVs	0.371149
SNVs	0.125968
SNVs	1.11486
SNVs	0.0489588
SNVs	-0.193438
SNVs	0.262682
SNVs	0.0092864
SNVs	0.0654554
SNVs	0.167831
SNVs	-0.177387
SNVs	0.103561
SNVs	-0.0370433
SNVs	0.917198
SNVs	0.172549
SNVs	1.44334
SNVs	0.0213423
SNVs	-0.452903
SNVs	0.104714
SNVs	0.0892582
SNVs	-0.0663238
SNVs	0.0245895
SNVs	0.0101697
SNVs	0.180968
SNVs	-0.392743
SNVs	0.231541
SNVs	-0.0997021
SNVs	-0.0289183
SNVs	3.34889
SNVs	-0.0566854
SNVs	-0.145787
SNVs	-0.183969
SNVs	-0.786703
SNVs	-0.242272
SNVs	-0.0327301
SNVs	-0.273896
SNVs	-0.289702
SNVs	0.523045
SNVs	0.0188122
SNVs	-0.626023
SNVs	1.30559
SNVs	-0.057343
SNVs	1.66701
SNVs	-0.362647
SNVs	-0.073535
SNVs	1.05942
SNVs	0.0586786
SNVs	0.602845
SNVs	-0.67472
SNVs	-0.0351019
SNVs	0.4684
SNVs	0.00946474
SNVs	-0.0800171
SNVs	0.0894494
SNVs	0.984212
SNVs	-0.348969
SNVs	0.458266
SNVs	-0.418111
SNVs	1.12986
SNVs	-0.509028
SNVs	0.0195508
SNVs	-0.561107
SNVs	0.13345
SNVs	0.0421505
SNVs	0.839276
SNVs	0.097414
SNVs	-0.0629249
SNVs	0.721426
SNVs	-0.495972
SNVs	-0.810798
SNVs	-1.89982
SNVs	-0.0717096
SNVs	-0.0645208
SNVs	0.0203228
SNVs	0.16561
SNVs	0.108052
SNVs	-0.210706
SNVs	-0.0403738
SNVs	0.0803089
SNVs	-0.204233
SNVs	-0.576256
SNVs	-0.292757
SNVs	-0.37344
SNVs	0.419093
SNVs	-0.117023
SNVs	-0.306432
SNVs	-0.41015
SNVs	-0.4595
SNVs	0.012084
SNVs	-0.0834436
SNVs	-1.00169
SNVs	0.101498
SNVs	-1.56768
SNVs	-0.800622
SNVs	0.262196
SNVs	0.200926
SNVs	0.713653
SNVs	-0.26583
SNVs	0.536212
SNVs	-1.15685
SNVs	0.591772
SNVs	0.493899
SNVs	-0.0175915
SNVs	0.0321541
SNVs	0.0664091
SNVs	0.541005
SNVs	0.847494
SNVs	0.196778
SNVs	1.03719
SNVs	0.0657158
SNVs	-1.0133
SNVs	-0.516935
SNVs	0.599058
SNVs	-1.50955
SNVs	1.8622
SNVs	0.00993109
SNVs	0.520302
SNVs	0.405385
SNVs	-0.190962
SNVs	1.44214
SNVs	-0.573167
SNVs	0.0089941
SNVs	0.455248
SNVs	0.230888
SNVs	-0.168818
SNVs	-1.34604
SNVs	-0.150916
SNVs	0.0713549
SNVs	0.116395
SNVs	-0.0274091
SNVs	0.986503
SNVs	0.0770569
SNVs	-2.60351
SNVs	0.150793
SNVs	0.950786
SNVs	0.198258
SNVs	-0.170956
SNVs	-0.241596
SNVs	-0.0825562
SNVs	-0.273734
SNVs	2.84774
SNVs	-0.0192304
SNVs	-1.30849
SNVs	-0.0118265
SNVs	0.809726
SNVs	-0.43361
SNVs	-1.85943
SNVs	-0.0931816
SNVs	-0.130225
SNVs	0.416637
SNVs	0.659505
SNVs	1.50226
SNVs	2.52394
SNVs	1.00909
SNVs	0.0970664
SNVs	-0.00116014
SNVs	1.52369
SNVs	0.0155392
SNVs	-0.125971
SNVs	0.0518208
SNVs	1.2731
SNVs	-0.0176563
SNVs	0.0410967
SNVs	-0.127537
SNVs	0.575226
SNVs	0.0307512
SNVs	-0.192547
SNVs	-0.161167
SNVs	-0.383315
SNVs	-0.103528
SNVs	0.0485535
SNVs	0.0234137
SNVs	0.432123
SNVs	0.00893474
SNVs	-0.0894756
SNVs	-0.1614
SNVs	0.446869
SNVs	-0.0400364
SNVs	0.488319
SNVs	-0.617301
SNVs	0.102675
SNVs	0.346888
SNVs	-0.482606
SNVs	-0.105129
SNVs	-0.0932808
SNVs	-0.545056
SNVs	0.844292
SNVs	-0.0134559
SNVs	-0.180437
SNVs	0.450016
SNVs	-0.107343
SNVs	-0.151746
SNVs	-0.211623
SNVs	-0.909133
SNVs	0.0440722
SNVs	-0.0365217
SNVs	-0.551702
SNVs	-0.442992
SNVs	-0.658613
SNVs	0.269798
SNVs	0.045279
SNVs	-0.567103
SNVs	0.20387
SNVs	1.15908
SNVs	0.0368834
SNVs	-0.694625
SNVs	-0.400146
SNVs	0.0143123
SNVs	-0.064661
SNVs	-1.0705
SNVs	-0.0325675
SNVs	-0.225217
SNVs	-0.57816
SNVs	-1.31939
SNVs	0.128914
SNVs	1.26256
SNVs	-0.107804
SNVs	-0.0219259
SNVs	-0.139176
SNVs	0.361557
SNVs	0.0378661
SNVs	-0.334103
SNVs	0.409887
SNVs	-0.183213
SNVs	-0.924992
SNVs	0.585468
SNVs	0.0565424
SNVs	0.119402
SNVs	-0.15976
SNVs	-0.26335
SNVs	0.545415
SNVs	0.0161963
SNVs	0.2158
SNVs	-1.14815
SNVs	-0.384599
SNVs	-0.132779
SNVs	0.242144
SNVs	-0.0453935
SNVs	0.0320549
SNVs	0.101184
SNVs	0.257658
SNVs	0.0348873
SNVs	-0.0932488
SNVs	-1.49866
SNVs	1.71662
SNVs	-0.0507345
SNVs	0.0428686
SNVs	-0.279917
SNVs	0.00328016
SNVs	-0.0482841
SNVs	-0.465201
SNVs	-0.486095
SNVs	-0.0637259
SNVs	-0.125807
SNVs	0.0649681
SNVs	-0.0411539
SNVs	-0.262491
SNVs	-0.555056
SNVs	-1.27851
SNVs	-0.148279
SNVs	-0.0678344
SNVs	-0.0709462
SNVs	0.0243983
SNVs	-0.00440598
SNVs	1.16524
SNVs	-1.62148
SNVs	0.502147
SNVs	-0.0801625
SNVs	1.46307
SNVs	1.15845
SNVs	-0.129386
SNVs	-0.953539
SNVs	-0.878081
SNVs	0.883688
SNVs	0.803737
SNVs	0.17125
SNVs	0.006217
SNVs	-0.144938
SNVs	-0.0127506
SNVs	0.475127
SNVs	-0.660073
SNVs	0.0332561
SNVs	0.186227
SNVs	0.0676122
SNVs	-0.0522995
SNVs	0.0495806
SNVs	-0.22344
SNVs	-0.405308
SNVs	0.0116544
SNVs	-0.0514793
SNVs	0.0393529
SNVs	0.102409
SNVs	-0.280747
SNVs	0.0457826
SNVs	-0.18289
SNVs	0.18418
SNVs	0.0624595
SNVs	-0.0209885
SNVs	1.32728
SNVs	-0.629067
SNVs	0.853423
SNVs	0.301012
SNVs	0.134965
SNVs	0.303444
SNVs	0.0993414
SNVs	-0.07303
SNVs	0.00663662
SNVs	-0.561487
SNVs	0.213021
SNVs	-1.00424
SNVs	1.43094
SNVs	-0.106206
SNVs	-0.348864
SNVs	0.231341
SNVs	-0.0913534
SNVs	1.52351
SNVs	0.388413
SNVs	-0.592531
SNVs	-0.543945
SNVs	0.665875
SNVs	6.31828
SNVs	-0.7064
SNVs	0.0241628
SNVs	0.649327
SNVs	0.0568171
SNVs	-0.796011
SNVs	-0.602238
SNVs	0.0766439
SNVs	-1.78752
SNVs	-0.0656888
SNVs	0.0240664
SNVs	-0.0248728
SNVs	0.17706
SNVs	0.189702
SNVs	-0.520898
SNVs	0.0835752
SNVs	-0.0371037
SNVs	-0.825141
SNVs	1.0411
SNVs	0.053668
SNVs	0.0164232
SNVs	-0.22146
SNVs	-0.147371
SNVs	0.108576
SNVs	-0.0479259
SNVs	2.72241
SNVs	1.55216
SNVs	-0.309037
SNVs	0.184364
SNVs	0.0691659
SNVs	0.0620408
SNVs	-0.69572
SNVs	-0.0705037
SNVs	0.0100307
SNVs	0.204649
SNVs	-1.07861
SNVs	1.32979
SNVs	-0.193054
SNVs	0.881454
SNVs	-0.352663
SNVs	0.126581
SNVs	-0.131979
SNVs	0.0666308
SNVs	0.145739
SNVs	0.0710278
SNVs	-4.11986
SNVs	-0.384385
SNVs	0.0133667
SNVs	1.73605
SNVs	-0.473619
SNVs	0.159102
SNVs	-0.46811
SNVs	0.510257
SNVs	0.355665
SNVs	-0.11991
SNVs	0.00788832
SNVs	-0.16828
SNVs	-0.125668
SNVs	-0.390648
SNVs	0.111826
SNVs	-0.263618
SNVs	-0.00535011
SNVs	0.752921
SNVs	0.690483
SNVs	0.855071
SNVs	0.0366192
SNVs	0.172796
SNVs	-0.198759
SNVs	0.384192
SNVs	0.159262
SNVs	0.218485
SNVs	-2.19215
SNVs	-0.182703
SNVs	0.550708
SNVs	0.199564
SNVs	-0.348777
SNVs	-0.332462
SNVs	-0.0594423
SNVs	-0.0396857
SNVs	-0.0898018
SNVs	0.442188
SNVs	0.514118
SNVs	0.251063
SNVs	0.27667
SNVs	-0.885387
SNVs	-0.194185
SNVs	1.242
SNVs	-0.0685081
SNVs	-0.223656
SNVs	0.113687
SNVs	-0.0525272
SNVs	-0.201599
SNVs	0.121202
SNVs	0.517252
SNVs	-0.167615
SNVs	0.00479889
SNVs	-0.115007
SNVs	0.476924
SNVs	0.239792
SNVs	0.0164571
SNVs	0.490135
SNVs	0.483705
SNVs	-0.900415
SNVs	-0.00474358
SNVs	0.0712419
SNVs	0.30779
SNVs	-0.0021615
SNVs	0.0107431
SNVs	-0.694347
SNVs	-0.436486
SNVs	-0.136175
SNVs	0.0114684
SNVs	0.0300531
SNVs	-0.276638
SNVs	-0.122742
SNVs	-0.162603
SNVs	0.10117
SNVs	-0.335036
SNVs	0.678401
SNVs	0.24869
SNVs	0.189241
SNVs	0.0114803
SNVs	-0.60349
SNVs	2.97967
SNVs	-2.12509
SNVs	-0.346053
SNVs	0.0342112
SNVs	-0.468256
SNVs	0.0215645
SNVs	-0.0226116
SNVs	-1.00915
SNVs	-0.0223544
SNVs	0.105989
SNVs	0.157544
SNVs	0.0216465
SNVs	0.134445
SNVs	-0.540079
SNVs	-0.195209
SNVs	0.0094595
SNVs	-1.05182
SNVs	1.06881
SNVs	-0.0147338
SNVs	0.0956855
SNVs	-0.110287
SNVs	-0.124164
SNVs	-0.112636
SNVs	0.131738
SNVs	0.464326
SNVs	0.0720887
SNVs	0.421348
SNVs	-0.193518
SNVs	0.407489
SNVs	0.0238094
SNVs	-0.237281
SNVs	-1.63422
SNVs	0.555384
SNVs	-0.715979
SNVs	0.13562
SNVs	-0.212255
SNVs	0.153429
SNVs	0.739552
SNVs	-1.57667
SNVs	0.0291128
SNVs	-0.0301752
SNVs	0.171182
SNVs	-0.363243
SNVs	-1.89945
SNVs	-0.101717
SNVs	-0.906512
SNVs	2.62432
SNVs	1.15948
SNVs	0.472312
SNVs	0.365465
SNVs	0.0936885
SNVs	-0.970047
SNVs	-0.820522
SNVs	-1.68457
SNVs	0.457855
SNVs	-0.0703115
SNVs	-0.000491142
SNVs	0.0668917
SNVs	0.15111
SNVs	0.0591831
SNVs	-0.179156
SNVs	-0.276519
SNVs	1.25256
SNVs	-0.0667539
SNVs	-1.75144
SNVs	0.135058
SNVs	0.0868292
SNVs	-0.163177
SNVs	0.101975
SNVs	-0.323049
SNVs	-0.12965
SNVs	0.14405
SNVs	-0.479893
SNVs	-0.573071
SNVs	0.122706
SNVs	-0.288351
SNVs	0.175606
SNVs	-0.0288918
SNVs	-0.0179515
SNVs	-2.21307
SNVs	-0.00495052
SNVs	0.00531292
SNVs	0.499074
SNVs	-0.151188
SNVs	0.35749
SNVs	-0.235086
SNVs	0.0234051
SNVs	0.0447502
SNVs	0.1719
SNVs	-0.0534253
SNVs	0.00885344
SNVs	-0.344773
SNVs	1.05809
SNVs	-0.0816617
SNVs	0.183877
SNVs	0.239997
SNVs	-0.0916729
SNVs	0.250063
SNVs	-1.2103
SNVs	0.0725079
SNVs	-0.307328
SNVs	1.25136
SNVs	-0.519913
SNVs	0.0254588
SNVs	0.0256004
SNVs	0.0317395
SNVs	-0.247312
SNVs	0.0407152
SNVs	0.338635
SNVs	-0.340104
SNVs	-1.34089
SNVs	0.512512
SNVs	0.0486522
SNVs	0.0610332
SNVs	-0.277709
SNVs	0.016324
SNVs	-0.613877
SNVs	0.161149
SNVs	-0.128315
SNVs	0.0243893
SNVs	0.275797
SNVs	1.0991
SNVs	0.442937
SNVs	0.237326
SNVs	-0.327288
SNVs	0.00781631
SNVs	-0.24679
SNVs	0.60547
SNVs	-0.401973
SNVs	0.231347
SNVs	0.154057
SNVs	-1.51298
SNVs	-2.4073
SNVs	-0.077353
SNVs	0.0866132
SNVs	-0.0567446
SNVs	-0.271104
SNVs	0.123804
SNVs	0.2151
SNVs	0.34837
SNVs	-0.0273147
SNVs	0.107389
SNVs	0.598512
SNVs	-0.0451317
SNVs	-0.0274377
SNVs	-0.0625153
SNVs	0.781892
SNVs	-1.30564
SNVs	0.301093
SNVs	0.755856
SNVs	0.388045
SNVs	-0.0259776
SNVs	-0.619278
SNVs	0.319258
SNVs	0.0712309
SNVs	0.238961
SNVs	0.287719
SNVs	-2.85344
SNVs	0.107976
SNVs	0.242137
SNVs	0.0683751
SNVs	-0.15477
SNVs	0.244308
SNVs	0.760305
SNVs	-1.1711
SNVs	-0.0635271
SNVs	0.149334
SNVs	-0.735542
SNVs	-0.0552249
SNVs	0.67221
SNVs	-0.842924
SNVs	0.141112
SNVs	0.420209
SNVs	-0.104052
SNVs	-0.0381794
SNVs	0.215489
SNVs	-0.0594797
SNVs	-0.644612
SNVs	-0.181591
SNVs	1.14024
SNVs	-0.0736716
SNVs	0.545894
SNVs	0.0908127
SNVs	6.76159
SNVs	2.96723
SNVs	-0.128016
SNVs	1.11828
SNVs	-0.289789
SNVs	-0.105074
SNVs	0.083499
SNVs	0.145272
SNVs	0.02349
SNVs	-0.464653
SNVs	-0.0216856
SNVs	-0.00233221
SNVs	0.0113821
SNVs	0.38833
SNVs	0.592854
SNVs	0.150632
SNVs	0.0904803
SNVs	-1.40418
SNVs	0.227897
SNVs	0.0192385
SNVs	-0.396712
SNVs	0.159611
SNVs	0.461755
SNVs	0.224222
SNVs	-1.49304
SNVs	0.187123
SNVs	0.0418024
SNVs	1.46744
SNVs	-0.265427
SNVs	0.176924
SNVs	1.03378
SNVs	0.875576
SNVs	-0.0127125
SNVs	-1.07061
SNVs	-0.680727
SNVs	0.157106
SNVs	-0.190529
SNVs	-0.56118
SNVs	-0.903126
SNVs	-0.090512
SNVs	-0.232576
SNVs	-0.0761147
SNVs	0.368726
SNVs	-3.47504
SNVs	0.340819
SNVs	-0.18898
SNVs	-0.107175
SNVs	-0.154273
SNVs	-0.180326
SNVs	0.00973892
SNVs	0.0609999
SNVs	-0.535272
SNVs	-0.261168
SNVs	0.0888662
SNVs	0.230031
SNVs	0.176692
SNVs	0.348968
SNVs	0.905642
SNVs	0.103542
SNVs	-0.439538
SNVs	0.745841
SNVs	-0.414376
SNVs	-0.899754
SNVs	0.0120897
SNVs	0.00234604
SNVs	-0.153873
SNVs	-0.755502
SNVs	0.0215881
SNVs	-0.435514
SNVs	-0.174033
SNVs	0.238616
SNVs	-0.81722
SNVs	-0.213085
SNVs	-0.674968
SNVs	-1.05465
SNVs	-0.18554
SNVs	-0.365377
SNVs	-0.0326037
SNVs	0.0244398
SNVs	-0.0108099
SNVs	-0.38695
SNVs	-0.57963
SNVs	-0.0799804
SNVs	0.284474
SNVs	2.00366
SNVs	1.34028
SNVs	-0.143685
SNVs	-0.0212669
SNVs	0.47348
SNVs	-0.260643
SNVs	0.838887
SNVs	-0.0569458
SNVs	0.121519
SNVs	0.104791
SNVs	0.0522575
SNVs	0.0107226
SNVs	0.108422
SNVs	-0.385653
SNVs	1.02697
SNVs	0.187639
SNVs	0.671143
SNVs	0.417056
SNVs	0.273176
SNVs	-0.845684
SNVs	-0.527862
SNVs	0.905296
SNVs	0.00664902
SNVs	-0.122998
SNVs	-0.00778198
SNVs	0.0381866
SNVs	0.149148
SNVs	-0.000961542
SNVs	0.0513921
SNVs	0.0744238
SNVs	0.0868673
SNVs	-0.784562
SNVs	-0.157816
SNVs	0.279534
SNVs	0.0357485
SNVs	-0.0341296
SNVs	-0.0163302
SNVs	-0.809627
SNVs	0.0890808
SNVs	0.526456
SNVs	-0.0279179
SNVs	-0.0236502
SNVs	1.42872
SNVs	-0.211871
SNVs	0.387077
SNVs	-0.132251
SNVs	-0.72817
SNVs	0.0603051
SNVs	-0.945938
SNVs	-2.32443
SNVs	0.000605106
SNVs	0.335227
SNVs	0.113417
SNVs	-0.158636
SNVs	0.171713
SNVs	0.086349
SNVs	1.38283e-05
SNVs	0.596713
SNVs	-2.45775
SNVs	-0.853015
SNVs	0.24617
SNVs	0.221491
SNVs	0.0737467
SNVs	0.408924
SNVs	0.224154
SNVs	0.502813
SNVs	-1.05457
SNVs	-0.186241
SNVs	-0.704926
SNVs	-0.00995636
SNVs	0.0720491
SNVs	0.252863
SNVs	0.294995
SNVs	-0.0510201
SNVs	0.0503693
SNVs	-0.101962
SNVs	0.17517
SNVs	-0.0434966
SNVs	-0.534491
SNVs	-3.46379
SNVs	-0.0527263
SNVs	0.250447
SNVs	-1.91952
SNVs	-0.279539
SNVs	-0.0385165
SNVs	0.107409
SNVs	0.0268841
SNVs	-0.262335
SNVs	0.0265884
SNVs	0.295294
SNVs	-0.187691
SNVs	0.36241
SNVs	0.177495
SNVs	0.105341
SNVs	0.0107212
SNVs	2.58113
SNVs	-0.155923
SNVs	-0.697926
SNVs	0.142852
SNVs	0.633729
SNVs	0.609202
SNVs	-0.166555
SNVs	-0.617684
SNVs	-1.991
SNVs	-0.154444
SNVs	0.778632
SNVs	-0.505995
SNVs	-0.67268
SNVs	-0.412533
SNVs	0.109065
SNVs	-0.0785513
SNVs	-0.361653
SNVs	0.0856314
SNVs	0.449767
SNVs	-0.00184298
SNVs	-0.0743661
SNVs	-0.211438
SNVs	0.0598416
SNVs	-0.316917
SNVs	3.53452
SNVs	0.0647659
SNVs	-0.37498
SNVs	-0.13065
SNVs	0.0030961
SNVs	-0.631983
SNVs	-0.594101
SNVs	0.00740528
SNVs	-1.11186
SNVs	-0.0588374
SNVs	1.14201
SNVs	-0.0609045
SNVs	0.218153
SNVs	0.0448341
SNVs	0.165266
SNVs	0.53476
SNVs	0.0889661
SNVs	-0.0527635
SNVs	2.6851
SNVs	0.207211
SNVs	-0.0138888
SNVs	-1.60656
SNVs	0.0739412
SNVs	0.0686316
SNVs	0.355016
SNVs	-0.601334
SNVs	0.0584955
SNVs	-0.674465
SNVs	0.0261803
SNVs	-0.16957
SNVs	0.170048
SNVs	-1.10129
SNVs	-0.580106
SNVs	-0.107891
SNVs	-0.459561
SNVs	-0.21663
SNVs	-0.14985
SNVs	-0.0628724
SNVs	-0.265355
SNVs	-0.542635
SNVs	-0.0746112
SNVs	-0.155048
SNVs	-1.18263
SNVs	-0.219248
SNVs	0.0306993
SNVs	0.184323
SNVs	0.105115
SNVs	-1.71994
SNVs	0.340615
SNVs	1.72345
SNVs	-0.123265
SNVs	-0.164089
SNVs	-1.56038
SNVs	-0.0139961
SNVs	-0.0130844
SNVs	0.597119
SNVs	0.0217142
SNVs	-0.103048
SNVs	0.379728
SNVs	0.0844584
SNVs	0.10013
SNVs	0.179446
SNVs	0.872683
SNVs	0.129041
SNVs	0.189654
SNVs	0.0105772
SNVs	-0.0567579
SNVs	-0.111897
SNVs	0.213544
SNVs	-0.0932341
SNVs	0.218891
SNVs	-0.595318
SNVs	0.0136313
SNVs	0.464564
SNVs	-0.752406
SNVs	0.735577
SNVs	0.518989
SNVs	0.0802436
SNVs	0.82723
SNVs	-0.0349927
SNVs	-0.245455
SNVs	0.468783
SNVs	0.0553026
SNVs	0.328942
SNVs	-1.3805
SNVs	-0.0784206
SNVs	-0.262216
SNVs	0.0592337
SNVs	-0.150509
SNVs	-0.147622
SNVs	-0.254564
SNVs	-0.282444
SNVs	0.117095
SNVs	0.103859
SNVs	0.194962
SNVs	-0.101844
SNVs	0.0830653
SNVs	-0.474059
SNVs	-0.170179
SNVs	3.49732
SNVs	0.111338
SNVs	0.194384
SNVs	-1.52148
SNVs	-0.0376577
SNVs	-0.281146
SNVs	-0.0378382
SNVs	4.58799
SNVs	0.10708
SNVs	1.35585
SNVs	0.0669594
SNVs	0.0686965
SNVs	0.0283136
SNVs	-0.694621
SNVs	-0.16237
SNVs	0.0787578
SNVs	-0.106711
SNVs	0.0857096
SNVs	0.675692
SNVs	0.0204859
SNVs	-0.108156
SNVs	-0.188991
SNVs	0.626898
SNVs	0.0879636
SNVs	1.02301
SNVs	0.924119
SNVs	-0.0184288
SNVs	0.00742722
SNVs	-0.179381
SNVs	-0.0427208
SNVs	-0.364013
SNVs	-0.0211253
SNVs	0.054141
SNVs	1.11914
SNVs	0.236652
SNVs	-0.0187979
SNVs	0.488523
SNVs	0.297497
SNVs	-0.00587749
SNVs	-0.0507054
SNVs	0.0358562
SNVs	0.88688
SNVs	0.421335
SNVs	-2.52684
SNVs	-0.195087
SNVs	0.237083
SNVs	0.0124435
SNVs	0.140416
SNVs	0.0816827
SNVs	-0.195797
SNVs	-0.0895576
SNVs	-0.0506134
SNVs	-0.51108
SNVs	0.832938
SNVs	-0.0814157
SNVs	-0.0223923
SNVs	-0.315628
SNVs	0.231081
SNVs	-0.0223577
SNVs	-0.199507
SNVs	-0.200817
SNVs	-0.109167
SNVs	-0.0214152
SNVs	-0.381469
SNVs	0.00871372
SNVs	0.295366
SNVs	0.0423317
SNVs	0.0952616
SNVs	2.2737
SNVs	-0.446234
SNVs	-0.326681
SNVs	-0.507678
SNVs	0.0768414
SNVs	-0.179336
SNVs	0.448579
SNVs	0.335796
SNVs	0.134908
SNVs	-0.0945463
SNVs	0.0662661
SNVs	0.0095787
SNVs	-0.227095
SNVs	0.118358
SNVs	-0.339751
SNVs	0.153552
SNVs	-0.0501528
SNVs	0.149927
SNVs	-1.19808
SNVs	0.499089
SNVs	-0.832932
SNVs	0.205155
SNVs	-0.149018
SNVs	0.000577927
SNVs	-2.71933
SNVs	0.0108309
SNVs	-0.94628
SNVs	0.394743
SNVs	0.310598
SNVs	-1.98442
SNVs	-0.148055
SNVs	0.0413289
SNVs	0.455173
SNVs	0.262354
SNVs	0.0620227
SNVs	0.428653
SNVs	0.0849047
SNVs	2.71189
SNVs	-0.46969
SNVs	0.0984235
SNVs	-0.0695505
SNVs	-0.679466
SNVs	0.0727825
SNVs	0.671091
SNVs	0.00389099
SNVs	-0.0157003
SNVs	-0.0314479
SNVs	-0.0444922
SNVs	0.0153756
SNVs	0.6004
SNVs	0.109548
SNVs	0.502215
SNVs	0.140996
SNVs	-0.0297148
SNVs	0.468677
SNVs	-0.118834
SNVs	-0.0888624
SNVs	-0.0891457
SNVs	-0.144945
SNVs	-0.216275
SNVs	-0.638124
SNVs	-1.14717
SNVs	-0.114819
SNVs	0.0448341
SNVs	0.0411134
SNVs	-0.0629604
SNVs	0.146987
SNVs	-1.33114
SNVs	0.147388
SNVs	-0.394319
SNVs	-0.21257
SNVs	0.0506392
SNVs	0.083065
SNVs	0.143087
SNVs	0.966799
SNVs	0.263323
SNVs	-0.484718
SNVs	-0.00604057
SNVs	-0.171179
SNVs	0.330525
SNVs	0.00739384
SNVs	0.927651
SNVs	0.0939679
SNVs	0.132232
SNVs	0.0710194
SNVs	0.107172
SNVs	0.239693
SNVs	0.0656557
SNVs	-0.622503
SNVs	0.574852
SNVs	3.03574
SNVs	-0.59786
SNVs	0.00431299
SNVs	-0.27143
SNVs	0.531938
SNVs	-0.256757
SNVs	0.474111
SNVs	-0.51302
SNVs	-0.233256
SNVs	0.440903
SNVs	0.254144
SNVs	0.495197
SNVs	-0.654125
SNVs	-0.21248
SNVs	-0.103741
SNVs	-0.00778723
SNVs	-0.043056
SNVs	0.0291634
SNVs	0.853292
SNVs	0.149291
SNVs	-0.536377
SNVs	0.45771
SNVs	0.382291
SNVs	-0.0586092
SNVs	-0.233053
SNVs	-0.0201516
SNVs	-5.6289
SNVs	0.286949
SNVs	0.0192857
SNVs	-0.42028
SNVs	0.0378742
SNVs	-0.140014
SNVs	-1.26168
SNVs	2.20125
SNVs	0.187395
SNVs	0.0946755
SNVs	1.75306
SNVs	-0.297786
SNVs	-0.00326443
SNVs	-0.00619459
SNVs	-0.0515237
SNVs	-2.48116
SNVs	0.0416322
SNVs	0.547215
SNVs	0.00988102
SNVs	0.894707
SNVs	-0.29899
SNVs	0.193359
SNVs	0.428598
SNVs	0.673106
SNVs	-1.40539
SNVs	0.079392
SNVs	-1.44007
SNVs	0.0709982
SNVs	-0.0247173
SNVs	0.33328
SNVs	0.227298
SNVs	-0.0873303
SNVs	0.0587158
SNVs	-0.105588
SNVs	0.0342391
SNVs	-0.0193238
SNVs	0.380639
SNVs	-0.0568218
SNVs	0.0448818
SNVs	-0.0453868
SNVs	0.640882
SNVs	-0.495652
SNVs	-1.2056
SNVs	0.0475903
SNVs	-0.403579
SNVs	0.0341501
SNVs	-0.202384
SNVs	-0.658417
SNVs	-0.369337
SNVs	0.178303
SNVs	0.00730324
SNVs	1.69591
SNVs	-0.127589
SNVs	-0.861145
SNVs	0.0270576
SNVs	0.494002
SNVs	-0.194824
SNVs	0.108005
SNVs	0.0528626
SNVs	-1.25839
SNVs	0.183711
SNVs	0.208045
SNVs	0.0822825
SNVs	-0.194921
SNVs	-0.526541
SNVs	-0.00217152
SNVs	-0.978816
SNVs	0.0370951
SNVs	-0.178411
SNVs	-0.841578
SNVs	-0.117462
SNVs	-0.35332
SNVs	0.0972366
SNVs	-0.0083015
SNVs	0.130505
SNVs	-0.418788
SNVs	-0.270486
SNVs	0.957191
SNVs	0.0498934
SNVs	1.30891
SNVs	0.238392
SNVs	0.700494
SNVs	0.0564671
SNVs	0.213125
SNVs	0.206737
SNVs	0.0173364
SNVs	-0.193287
SNVs	-0.0517225
SNVs	0.099824
SNVs	-0.0135269
SNVs	-0.00878334
SNVs	-0.392199
SNVs	-0.148505
SNVs	0.0524607
SNVs	0.775444
SNVs	0.0751848
SNVs	0.343625
SNVs	-0.00778675
SNVs	0.117215
SNVs	0.166554
SNVs	0.169941
SNVs	0.232399
SNVs	0.223909
SNVs	-0.72721
SNVs	0.125297
SNVs	0.145276
SNVs	0.510342
SNVs	-0.549615
SNVs	0.0941925
SNVs	-0.294829
SNVs	0.0722017
SNVs	-2.44724
SNVs	-0.67555
SNVs	-0.0747476
SNVs	0.00168204
SNVs	0.421669
SNVs	0.0200634
SNVs	3.04144
SNVs	0.0291834
SNVs	-0.111589
SNVs	0.0426235
SNVs	-0.126762
SNVs	0.283093
SNVs	-0.00443268
SNVs	0.0489736
SNVs	0.334354
SNVs	-0.483928
SNVs	1.33303
SNVs	-0.0261526
SNVs	-0.727852
SNVs	-0.00299263
SNVs	1.64881
SNVs	0.0875278
SNVs	0.0023489
SNVs	1.16689
SNVs	-0.3136
SNVs	-0.394135
SNVs	-0.287758
SNVs	0.0212975
SNVs	-0.135107
SNVs	-0.0127091
SNVs	-0.399054
SNVs	0.0062809
SNVs	0.112028
SNVs	-0.222441
SNVs	0.0515928
SNVs	-0.33318
SNVs	0.106882
SNVs	-0.0140839
SNVs	0.0462761
SNVs	-0.281247
SNVs	0.00139809
SNVs	0.0123172
SNVs	-0.0577979
SNVs	-0.385455
SNVs	-0.0761318
SNVs	0.966838
SNVs	0.0977039
SNVs	0.235669
SNVs	-0.0384583
SNVs	-0.0700173
SNVs	-2.32143
SNVs	-0.423546
SNVs	0.0153189
SNVs	-0.117507
SNVs	1.41732
SNVs	0.0507064
SNVs	0.0896564
SNVs	-0.165601
SNVs	0.0881248
SNVs	0.154897
SNVs	-0.138008
SNVs	0.0805416
SNVs	-0.160334
SNVs	-0.000901699
SNVs	-0.134891
SNVs	0.135344
SNVs	0.0128551
SNVs	0.822644
SNVs	0.520991
SNVs	-0.0624757
SNVs	0.0589218
SNVs	0.0511332
SNVs	-1.8269
SNVs	-2.9073
SNVs	0.00317955
SNVs	-0.495097
SNVs	0.842153
SNVs	0.556133
SNVs	-0.227989
SNVs	0.457212
SNVs	-0.235978
SNVs	0.435413
SNVs	-0.287267
SNVs	-0.823239
SNVs	0.0130057
SNVs	0.480532
SNVs	0.0679016
SNVs	0.529338
SNVs	-1.79209
SNVs	0.0320501
SNVs	0.471675
SNVs	0.155904
SNVs	0.0040493
SNVs	1.2867
SNVs	0.321067
SNVs	-0.0163727
SNVs	0.438262
SNVs	0.118624
SNVs	0.0366282
SNVs	-0.160015
SNVs	-0.327696
SNVs	1.07663
SNVs	-0.398022
SNVs	0.668979
SNVs	-0.0169964
SNVs	-0.987949
SNVs	0.483663
SNVs	0.337376
SNVs	0.0101495
SNVs	1.30309
SNVs	-0.00478649
SNVs	-0.74329
SNVs	-0.684666
SNVs	0.261464
SNVs	-2.66757
SNVs	0.175934
SNVs	0.187492
SNVs	0.61963
SNVs	0.1396
SNVs	-0.0208476
SNVs	-0.646638
SNVs	-0.7578
SNVs	-0.298749
SNVs	-0.0301661
SNVs	-0.390202
SNVs	-0.0879412
SNVs	0.173724
SNVs	0.0583377
SNVs	0.690078
SNVs	0.232117
SNVs	0.0152712
SNVs	0.247928
SNVs	0.748533
SNVs	0.155329
SNVs	1.02532
SNVs	-0.161635
SNVs	1.02907
SNVs	-0.456657
SNVs	0.0919266
SNVs	-0.56247
SNVs	-0.208081
SNVs	-0.0535035
SNVs	-1.59522
SNVs	0.0217314
SNVs	0.185349
SNVs	1.00793
SNVs	-0.423211
SNVs	0.899521
SNVs	-1.01759
SNVs	0.271112
SNVs	-0.123495
SNVs	-0.0395699
SNVs	-0.422669
SNVs	0.528997
SNVs	-0.349263
SNVs	-0.338722
SNVs	-1.03565
SNVs	-1.26013
SNVs	-0.113379
SNVs	-0.749565
SNVs	0.0858049
SNVs	0.242597
SNVs	0.130141
SNVs	0.306426
SNVs	-0.922026
SNVs	0.0188982
SNVs	-1.44833
SNVs	0.234165
SNVs	0.00632954
SNVs	0.0952301
SNVs	0.311685
SNVs	0.467339
SNVs	0.037344
SNVs	0.0470047
SNVs	0.0631323
SNVs	-0.0540271
SNVs	-0.00982809
SNVs	0.10027
SNVs	-0.063736
SNVs	-0.189165
SNVs	-0.144846
SNVs	-0.295666
SNVs	0.124398
SNVs	-1.16059
SNVs	0.574476
SNVs	-1.22067
SNVs	2.2793
SNVs	3.45354
SNVs	-0.0720005
SNVs	0.128685
SNVs	-2.38873
SNVs	0.457731
SNVs	0.155365
SNVs	-0.797611
SNVs	-0.19399
SNVs	-0.257395
SNVs	0.295492
SNVs	-0.0158105
SNVs	-0.00566196
SNVs	0.0775006
SNVs	0.152137
SNVs	-0.0103617
SNVs	0.0212746
SNVs	0.0363245
SNVs	-0.139589
SNVs	-0.475531
SNVs	-0.125843
SNVs	-0.131446
SNVs	0.0400865
SNVs	0.925617
SNVs	0.144405
SNVs	0.180366
SNVs	-0.758922
SNVs	-0.950655
SNVs	0.24195
SNVs	0.0737371
SNVs	1.33044
SNVs	0.203997
SNVs	0.166277
SNVs	-1.09331
SNVs	0.0809054
SNVs	0.0908408
SNVs	-0.647448
SNVs	0.0776796
SNVs	-1.54712
SNVs	-0.0205932
SNVs	0.266351
SNVs	-0.399001
SNVs	1.68528
SNVs	-0.190366
SNVs	-0.49276
SNVs	-0.0282116
SNVs	0.324846
SNVs	-0.2964
SNVs	0.0213814
SNVs	0.327114
SNVs	0.151961
SNVs	-0.504611
SNVs	0.109503
SNVs	-0.427827
SNVs	0.813879
SNVs	0.21297
SNVs	0.0758018
SNVs	0.294402
SNVs	0.602164
SNVs	-0.167591
SNVs	-0.213892
SNVs	0.265705
SNVs	0.185995
SNVs	0.0326152
SNVs	0.170081
SNVs	-0.620744
SNVs	-0.0738583
SNVs	-0.256239
SNVs	0.0729599
SNVs	0.243973
SNVs	-0.0951834
SNVs	-0.530795
SNVs	-0.317029
SNVs	-0.0423279
SNVs	-0.403883
SNVs	0.0184617
SNVs	-0.277866
SNVs	0.0470171
SNVs	0.174977
SNVs	0.0443263
SNVs	-0.272474
SNVs	-0.719924
SNVs	-0.165695
SNVs	0.0898819
SNVs	-0.0982254
SNVs	-0.331166
SNVs	0.0197372
SNVs	0.0634384
SNVs	-0.453715
SNVs	-0.0841203
SNVs	-0.130785
SNVs	-0.17578
SNVs	-0.199347
SNVs	-0.00961542
SNVs	-0.258597
SNVs	-0.0952721
SNVs	-0.710257
SNVs	-0.456818
SNVs	0.192309
SNVs	0.99728
SNVs	-0.00382328
SNVs	0.0825391
SNVs	0.0597484
SNVs	0.449129
SNVs	-0.137447
SNVs	-0.636693
SNVs	1.14215
SNVs	0.206172
SNVs	2.37449
SNVs	-0.734653
SNVs	0.354018
SNVs	0.0158339
SNVs	-0.116274
SNVs	0.758973
SNVs	0.250003
SNVs	-0.274831
SNVs	0.199283
SNVs	0.266221
SNVs	0.0345993
SNVs	0.696146
SNVs	-0.419858
SNVs	-0.0331531
SNVs	0.162515
SNVs	3.49792
SNVs	-0.168465
SNVs	-0.258627
SNVs	0.0743966
SNVs	-0.270746
SNVs	-0.462655
SNVs	0.0840788
SNVs	-0.0428123
SNVs	-0.22883
SNVs	0.161955
SNVs	0.433314
SNVs	0.239931
SNVs	-0.576273
SNVs	-0.283949
SNVs	0.39458
SNVs	1.24992
SNVs	-0.00807953
SNVs	-0.294569
SNVs	-1.25595
SNVs	0.268215
SNVs	4.20574
SNVs	0.790686
SNVs	-0.857527
SNVs	1.6235
SNVs	-0.460262
SNVs	-0.021256
SNVs	-0.0231409
SNVs	0.23786
SNVs	-0.0488958
SNVs	-0.0955982
SNVs	0.0125918
SNVs	-1.26279
SNVs	0.0268507
SNVs	-1.15284
SNVs	0.686965
SNVs	0.176857
SNVs	-0.12265
SNVs	0.266962
SNVs	0.752658
SNVs	-0.0250278
SNVs	-0.943042
SNVs	-0.282578
SNVs	0.956273
SNVs	-0.610416
SNVs	1.02751
SNVs	0.112681
SNVs	-0.33046
SNVs	0.0815835
SNVs	-1.53152
SNVs	-0.0833912
SNVs	0.0463495
SNVs	-2.802
SNVs	-2.02988
SNVs	-0.0490003
SNVs	-0.0230184
SNVs	1.04656
SNVs	-0.329517
SNVs	0.0380774
SNVs	-0.0321522
SNVs	0.172965
SNVs	-0.123107
SNVs	0.928184
SNVs	1.10962
SNVs	0.322607
SNVs	0.133478
SNVs	0.165436
SNVs	-0.232039
SNVs	-0.430091
SNVs	-1.26976
SNVs	0.0331686
SNVs	0.753306
SNVs	-0.0845027
SNVs	0.278686
SNVs	0.107983
SNVs	0.567767
SNVs	-0.267918
SNVs	-0.128019
SNVs	0.0231414
SNVs	0.824119
SNVs	-0.00469112
SNVs	-0.620466
SNVs	0.0291119
SNVs	-0.195345
SNVs	0.0491991
SNVs	0.423811
SNVs	0.519219
SNVs	-0.805147
SNVs	0.343166
SNVs	-0.406822
SNVs	0.0746622
SNVs	0.0684962
SNVs	1.09638
SNVs	0.315451
SNVs	1.2909
SNVs	0.0363417
SNVs	-0.0579157
SNVs	1.11716
SNVs	0.00405884
SNVs	-0.0026722
SNVs	-0.682369
SNVs	0.00142765
SNVs	0.0917511
SNVs	0.300592
SNVs	-0.0286064
SNVs	0.0848594
SNVs	-0.185314
SNVs	0.00518227
SNVs	0.00638866
SNVs	-0.264769
SNVs	0.0512266
SNVs	-0.680703
SNVs	0.719254
SNVs	0.28196
SNVs	-0.180696
SNVs	0.26143
SNVs	0.992778
SNVs	0.912439
SNVs	0.0487118
SNVs	0.269256
SNVs	-0.335765
SNVs	-0.00273752
SNVs	-0.132047
SNVs	-1.29309
SNVs	1.74986
SNVs	-0.363347
SNVs	-0.162783
SNVs	0.0181022
SNVs	-1.03614
SNVs	0.337036
SNVs	-0.381037
SNVs	0.0628803
SNVs	-0.270792
SNVs	0.129425
SNVs	0.0928407
SNVs	-0.314608
SNVs	-0.136461
SNVs	-0.0433445
SNVs	-0.141849
SNVs	-0.11964
SNVs	0.489988
SNVs	-0.269547
SNVs	0.0308993
SNVs	0.0382204
SNVs	-0.439353
SNVs	0.0763607
SNVs	-0.277916
SNVs	0.117647
SNVs	0.317514
SNVs	0.381649
SNVs	-0.240344
SNVs	0.0822239
SNVs	0.0948381
SNVs	-0.189094
SNVs	0.020092
SNVs	0.362232
SNVs	-0.416895
SNVs	-0.491929
SNVs	0.402787
SNVs	-0.0324731
SNVs	-0.140675
SNVs	0.140792
SNVs	-1.17673
SNVs	-0.130555
SNVs	-0.113025
SNVs	0.0050149
SNVs	0.110513
SNVs	0.606257
SNVs	0.576168
SNVs	-0.123667
SNVs	-1.22812
SNVs	0.0884414
SNVs	-0.688283
SNVs	1.06233
SNVs	-0.16672
SNVs	-0.130687
SNVs	-0.12518
SNVs	0.694108
SNVs	-0.0634618
SNVs	0.15606
SNVs	-1.45898
SNVs	0.148847
SNVs	-0.00238323
SNVs	0.560318
SNVs	0.393821
SNVs	-0.269175
SNVs	-0.0559471
SNVs	-0.0915256
SNVs	0.482471
SNVs	-0.202667
SNVs	0.0183525
SNVs	0.101201
SNVs	-1.38069
SNVs	-0.531537
SNVs	0.325006
SNVs	-0.010776
SNVs	-0.293042
SNVs	-0.649763
SNVs	0.141148
SNVs	-0.254539
SNVs	-1.43473
SNVs	-0.0565791
SNVs	0.395601
SNVs	0.349605
SNVs	-0.0834959
SNVs	0.0220389
SNVs	0.257198
SNVs	-0.0181298
SNVs	0.0157061
SNVs	0.213258
SNVs	-1.74873
SNVs	-0.11631
SNVs	-0.0681155
SNVs	0.797846
SNVs	-0.552584
SNVs	-0.19225
SNVs	0.35996
SNVs	0.010376
SNVs	0.0291047
SNVs	-0.339364
SNVs	-0.220229
SNVs	-0.354665
SNVs	0.170224
SNVs	0.326955
SNVs	-0.0933976
SNVs	-0.724391
SNVs	0.104823
SNVs	0.15308
SNVs	0.0386863
SNVs	-0.0969725
SNVs	0.0601664
SNVs	0.760232
SNVs	0.121656
SNVs	-0.134955
SNVs	0.0210204
SNVs	-0.352575
SNVs	-0.0243793
SNVs	0.250811
SNVs	-1.10564
SNVs	0.375944
SNVs	-0.0100856
SNVs	0.193056
SNVs	0.0903726
SNVs	0.656552
SNVs	-0.175385
SNVs	-2.08617
SNVs	-0.080827
SNVs	0.18384
SNVs	1.96864
SNVs	0.207572
SNVs	1.07883
SNVs	1.1975
SNVs	-1.34969
SNVs	-0.198914
SNVs	-0.330827
SNVs	-0.244306
SNVs	-0.512516
SNVs	-0.148401
SNVs	0.0631752
SNVs	-0.368073
SNVs	0.0146976
SNVs	0.22184
SNVs	-0.0909014
SNVs	-0.180186
SNVs	0.176371
SNVs	0.00116491
SNVs	0.146801
SNVs	-0.0150328
SNVs	0.410518
SNVs	0.412423
SNVs	0.537248
SNVs	-0.19192
SNVs	-0.348135
SNVs	0.0954814
SNVs	0.302532
SNVs	1.8132
SNVs	-1.00997
SNVs	0.735013
SNVs	0.0340767
SNVs	-0.138005
SNVs	0.161777
SNVs	-0.175179
SNVs	0.323815
SNVs	-0.608535
SNVs	-0.177721
SNVs	1.35922
SNVs	-0.867708
[truncated: 48,252 more rows]
