# Supplementary material for: A community effort to optimize sequence-based deep learning models of gene regulation
Source: Nat Biotechnol. 2024 Oct 11;43(8):1373–83. doi: 10.1038/s41587-024-02414-w (PMC12339383; doi:10.1038/s41587-024-02414-w)
Supplement: Supplementary file 11 — Statistical source data. [file 41587_2024_2414_MOESM11_ESM.xlsx]

## Sheet: Spearman Score
Dataprocessor	First	Core	Final	Spearman Score
autosome	autosome	autosome	autosome	0.850599
autosome	autosome	autosome	bhi	0.849788
autosome	autosome	bhi	autosome	0.839948
autosome	autosome	bhi	bhi	0.831134
autosome	autosome	Unlockdna	autosome	0.846764
autosome	autosome	Unlockdna	bhi	0.836457
autosome	bhi	autosome	autosome	0.856516
autosome	bhi	autosome	bhi	0.843252
autosome	bhi	bhi	autosome	0.852299
autosome	bhi	bhi	bhi	0.849816
autosome	bhi	Unlockdna	autosome	0.8487
autosome	bhi	Unlockdna	bhi	0.840872
autosome	Unlockdna	autosome	autosome	0.852499
autosome	Unlockdna	autosome	bhi	0.844692
autosome	Unlockdna	bhi	autosome	0.805716
autosome	Unlockdna	bhi	bhi	0.76189
autosome	Unlockdna	Unlockdna	autosome	0.832962
autosome	Unlockdna	Unlockdna	bhi	0.829952
bhi	autosome	autosome	autosome	0.796307
bhi	autosome	autosome	bhi	0.776584
bhi	autosome	bhi	autosome	0.811357
bhi	autosome	bhi	bhi	0.77797
bhi	autosome	Unlockdna	autosome	0.798802
bhi	bhi	autosome	autosome	0.790575
bhi	bhi	autosome	bhi	0.768635
bhi	bhi	bhi	autosome	0.828878
bhi	bhi	bhi	bhi	0.790033
bhi	bhi	Unlockdna	autosome	0.807491
bhi	Unlockdna	autosome	autosome	0.773776
bhi	Unlockdna	autosome	bhi	0.767708
bhi	Unlockdna	bhi	autosome	0.801727
bhi	Unlockdna	bhi	bhi	0.800531
Unlockdna	autosome	autosome	Unlockdna	0.776696
Unlockdna	autosome	bhi	Unlockdna	0.780459
Unlockdna	autosome	Unlockdna	Unlockdna	0.806725
Unlockdna	bhi	autosome	Unlockdna	0.767622
Unlockdna	bhi	bhi	Unlockdna	0.724874
Unlockdna	bhi	Unlockdna	Unlockdna	0.812168
Unlockdna	Unlockdna	autosome	Unlockdna	0.760503
Unlockdna	Unlockdna	bhi	Unlockdna	0.711022
Unlockdna	Unlockdna	Unlockdna	Unlockdna	0.805372

## Sheet: Pearson Score
Dataprocessor	First	Core	Final	Pearson Score
autosome	autosome	autosome	autosome	0.817901
autosome	autosome	autosome	bhi	0.808521
autosome	autosome	bhi	autosome	0.804149
autosome	autosome	bhi	bhi	0.7826
autosome	autosome	Unlockdna	autosome	0.808372
autosome	autosome	Unlockdna	bhi	0.780555
autosome	bhi	autosome	autosome	0.821519
autosome	bhi	autosome	bhi	0.799747
autosome	bhi	bhi	autosome	0.81524
autosome	bhi	bhi	bhi	0.798343
autosome	bhi	Unlockdna	autosome	0.807108
autosome	bhi	Unlockdna	bhi	0.793216
autosome	Unlockdna	autosome	autosome	0.815957
autosome	Unlockdna	autosome	bhi	0.803013
autosome	Unlockdna	bhi	autosome	0.769627
autosome	Unlockdna	bhi	bhi	0.693109
autosome	Unlockdna	Unlockdna	autosome	0.791083
autosome	Unlockdna	Unlockdna	bhi	0.780086
bhi	autosome	autosome	autosome	0.747095
bhi	autosome	autosome	bhi	0.729589
bhi	autosome	bhi	autosome	0.752978
bhi	autosome	bhi	bhi	0.712621
bhi	autosome	Unlockdna	autosome	0.732912
bhi	bhi	autosome	autosome	0.746661
bhi	bhi	autosome	bhi	0.722499
bhi	bhi	bhi	autosome	0.772867
bhi	bhi	bhi	bhi	0.744116
bhi	bhi	Unlockdna	autosome	0.74842
bhi	Unlockdna	autosome	autosome	0.731221
bhi	Unlockdna	autosome	bhi	0.715352
bhi	Unlockdna	bhi	autosome	0.745824
bhi	Unlockdna	bhi	bhi	0.737323
Unlockdna	autosome	autosome	Unlockdna	0.736114
Unlockdna	autosome	bhi	Unlockdna	0.705385
Unlockdna	autosome	Unlockdna	Unlockdna	0.739047
Unlockdna	bhi	autosome	Unlockdna	0.725551
Unlockdna	bhi	bhi	Unlockdna	0.642961
Unlockdna	bhi	Unlockdna	Unlockdna	0.740376
Unlockdna	Unlockdna	autosome	Unlockdna	0.716529
Unlockdna	Unlockdna	bhi	Unlockdna	0.579779
Unlockdna	Unlockdna	Unlockdna	Unlockdna	0.74609
