# Supplementary material for: A community effort to optimize sequence-based deep learning models of gene regulation
Source: Nat Biotechnol. 2024 Oct 11;43(8):1373–83. doi: 10.1038/s41587-024-02414-w (PMC12339383; doi:10.1038/s41587-024-02414-w)
Supplement: Supplementary file 12 — Statistical source data. [file 41587_2024_2414_MOESM12_ESM.xlsx]

## Sheet: Sheet1
Model	Pearson Score	spearman_score	Pearson r² (High)	high_spearman	Pearson r² (Low)	low_spearman	Pearson r² (Native)	yeast_spearman	Pearson r² (Random)	random_spearman	Pearson r² (Challenging)	challenging_spearman	Pearson r² (SNVs)	SNVs_spearman	Pearson r² (Motif Perturbation)	motif_perturbation_spearman	Pearson r² (Motif Tiling)	motif_tiling_spearman
DREAM-CNN	0.821519	0.856516	0.556818	0.712646	0.503392	0.641228	0.793444	0.890807	0.959396	0.981782	0.939507	0.963443	0.728883	0.713237	0.955427	0.967067	0.903947	0.934805
BHI	0.744116	0.790033	0.196816	0.417653	0.212028	0.229117	0.692284	0.830634	0.94847	0.976164	0.870404	0.924408	0.679004	0.680347	0.95386	0.964743	0.901274	0.9392
DREAM-Attn	0.808372	0.846764	0.532068	0.679537	0.513615	0.634896	0.795736	0.890737	0.947557	0.975153	0.907082	0.949315	0.713551	0.702459	0.942359	0.952918	0.896122	0.928508
DREAM-RNN	0.81524	0.852299	0.555994	0.71067	0.493299	0.618037	0.77618	0.881395	0.957199	0.980831	0.929703	0.957022	0.721326	0.707796	0.961005	0.96879	0.894436	0.943329
Autosome.org	0.817901	0.850599	0.538358	0.65313	0.478766	0.605807	0.796483	0.895501	0.955373	0.979936	0.94182	0.964955	0.728431	0.713659	0.953135	0.96569	0.884146	0.931467
UnlockDNA	0.74609	0.805372	0.186838	0.401197	0.371038	0.575003	0.71261	0.839827	0.93445	0.96948	0.872621	0.917887	0.668628	0.671853	0.937994	0.954957	0.867625	0.917027
Reference Model	0.7	0.76	0.26	0.31	0.27	0.42	0.64	0.8	0.91	0.96	0.77	0.86	0.62	0.64	0.9	0.93	0.75	0.87
