# Supplementary material for: A community effort to optimize sequence-based deep learning models of gene regulation
Source: Nat Biotechnol. 2024 Oct 11;43(8):1373–83. doi: 10.1038/s41587-024-02414-w (PMC12339383; doi:10.1038/s41587-024-02414-w)
Supplement: Supplementary file 13 — Statistical source data. [file 41587_2024_2414_MOESM13_ESM.xlsx]

## Sheet: YGL075C.6_18C_Logo
Model	Position	A_ref	C_ref	G_ref	T_ref	A_alt	C_alt	G_alt	T_alt
DREAM-CNN	1	0.0126929	0	0	0	-0.0408525	0	0	0
DREAM-CNN	2	-0.049077	0	0	0	-0.250803	0	0	0
DREAM-CNN	3	0.0892065	0	0	0	0.153305	0	0	0
DREAM-CNN	4	0	0	-0.0960562	0	0	0	-0.291733	0
DREAM-CNN	5	0.034699	0	0	0	0.0142734	0	0	0
DREAM-CNN	6	0	0	0	-0.0199246	0	0	0	-0.0906048
DREAM-CNN	7	0.0187292	0	0	0	-0.0885439	0	0	0
DREAM-CNN	8	0.0134223	0	0	0	-0.115728	0	0	0
DREAM-CNN	9	0	0	0	0.2993	0	0	0	-0.244277
DREAM-CNN	10	0	0	1.40052	0	0	0	-0.123131	0
DREAM-CNN	11	0	0	0	0.467469	0	0	0	-0.264535
DREAM-CNN	12	0	0	3.55072	0	0	0	-0.106772	0
DREAM-CNN	13	0	0	2.83868	0	0	0	-0.0512769	0
DREAM-CNN	14	0	0	0	2.48974	0	0	0	-0.104301
DREAM-CNN	15	0	0	3.2469	0	0	0	0.00826192	0
DREAM-CNN	16	-0.266865	0	0	0	-0.232965	0	0	0
DREAM-CNN	17	0.260186	0	0	0	-0.31898	0	0	0
DREAM-CNN	18	0	0	0	1.99336	0	0	0	-0.285516
DREAM-CNN	19	0	0	4.14441	0	0	-1.52848	0	0
DREAM-CNN	20	0	0	4.24848	0	0	0	-0.0883553	0
DREAM-CNN	21	0	0	4.23758	0	0	0	-0.0199115	0
DREAM-CNN	22	0	0	0	3.95968	0	0	0	-0.093013
DREAM-CNN	23	0	0	0	1.58185	0	0	0	0.0502818
DREAM-CNN	24	0	0.134627	0	0	0	0.0238745	0	0
DREAM-CNN	25	0	0	0	0.305676	0	0	0	-0.152789
DREAM-CNN	26	0	0.062264	0	0	0	0.109025	0	0
DREAM-CNN	27	0	-0.000362396	0	0	0	-0.217601	0	0
DREAM-CNN	28	0	0.0602582	0	0	0	-0.0509455	0	0
DREAM-CNN	29	0	0	0	-0.0239723	0	0	0	0.0070343
DREAM-CNN	30	0	0	0	-0.0372014	0	0	0	0.0389602
DREAM-CNN	31	0	-0.144755	0	0	0	-0.412306	0	0
DREAM-CNN	32	0	0	0	0.0810101	0	0	0	0.166025
DREAM-CNN	33	0	0	0	0.0545595	0	0	0	0.0869958
DREAM-CNN	34	0	0	0	-0.0936642	0	0	0	-0.218229
DREAM-CNN	35	-0.132497	0	0	0	-0.141623	0	0	0
DREAM-CNN	36	-0.08323	0	0	0	-0.108205	0	0	0
DREAM-CNN	37	0	0.111142	0	0	0	-0.0830481	0	0
DREAM-CNN	38	0.164538	0	0	0	0.220327	0	0	0
DREAM-CNN	39	0.0874071	0	0	0	0.0165436	0	0	0
DREAM-CNN	40	0	0.108071	0	0	0	0.139857	0	0
DREAM-CNN	41	0	0.0415847	0	0	0	0.0520144	0	0
DREAM-CNN	42	0	0.0584242	0	0	0	-0.141737	0	0
DREAM-CNN	43	0	0	0	0.0406735	0	0	0	0.112075
DREAM-CNN	44	-0.115846	0	0	0	-0.171384	0	0	0
DREAM-CNN	45	0	0	0	0.0356112	0	0	0	-0.00782871
DREAM-CNN	46	0	0	0	0.029304	0	0	0	0.178372
DREAM-CNN	47	0	0	0	0.0809183	0	0	0	0.141061
DREAM-CNN	48	0	-0.16158	0	0	0	-0.37254	0	0
DREAM-CNN	49	0.106582	0	0	0	0.130176	0	0	0
DREAM-CNN	50	-0.143782	0	0	0	-0.233206	0	0	0
DREAM-CNN	51	0.192626	0	0	0	0.284323	0	0	0
DREAM-CNN	52	0	0	0	-0.0114589	0	0	0	0.0848258
DREAM-CNN	53	0.00302553	0	0	0	0.180697	0	0	0
DREAM-CNN	54	0	0	0	0.0687261	0	0	0	0.180617
DREAM-CNN	55	-0.021455	0	0	0	0.162846	0	0	0
DREAM-CNN	56	0.149922	0	0	0	0.19242	0	0	0
DREAM-CNN	57	0	-0.139789	0	0	0	-0.26365	0	0
DREAM-CNN	58	0	0	0	0.225824	0	0	0	0.246977
DREAM-CNN	59	0	0.218707	0	0	0	0.346414	0	0
DREAM-CNN	60	0	0	0	0.105723	0	0	0	0.381442
DREAM-CNN	61	0	0	0	0.227942	0	0	0	0.138043
DREAM-CNN	62	0	0	0.222433	0	0	0	0.301406	0
DREAM-CNN	63	0	0.0473449	0	0	0	0.170082	0	0
DREAM-CNN	64	0	0	-0.00812221	0	0	0	-0.132454	0
DREAM-CNN	65	0	0	0	0.0261889	0	0	0	0.0688453
DREAM-CNN	66	0	0	0	0.0287268	0	0	0	-0.0210173
DREAM-CNN	67	-0.117944	0	0	0	-0.0545626	0	0	0
DREAM-CNN	68	0	0	0	-0.0843389	0	0	0	0.0259092
DREAM-CNN	69	-0.0714004	0	0	0	0.162198	0	0	0
DREAM-CNN	70	-0.0341985	0	0	0	-0.000285387	0	0	0
DREAM-CNN	71	0	-0.194757	0	0	0	-0.198543	0	0
DREAM-CNN	72	-0.0874448	0	0	0	-0.301082	0	0	0
DREAM-CNN	73	0	0.125156	0	0	0	0.0759895	0	0
DREAM-CNN	74	0	0	0	-0.0926235	0	0	0	-0.138602
DREAM-CNN	75	0	0.0378013	0	0	0	-0.062268	0	0
DREAM-CNN	76	-0.0725555	0	0	0	-0.100326	0	0	0
DREAM-CNN	77	0	0.0127831	0	0	0	-0.00335813	0	0
DREAM-CNN	78	0	0	0	0.0648005	0	0	0	0.0382473
DREAM-CNN	79	0	0	0	0.0741711	0	0	0	0.146888
DREAM-CNN	80	-0.0510652	0	0	0	-0.0558412	0	0	0
DREAM-RNN	1	0.0308361	0	0	0	-0.0304279	0	0	0
DREAM-RNN	2	-0.00202799	0	0	0	-0.25955	0	0	0
DREAM-RNN	3	0.00293541	0	0	0	0.128714	0	0	0
DREAM-RNN	4	0	0	-0.0852592	0	0	0	-0.243786	0
DREAM-RNN	5	0.0809884	0	0	0	-0.0926876	0	0	0
DREAM-RNN	6	0	0	0	0.0210626	0	0	0	-0.170711
DREAM-RNN	7	0.0668929	0	0	0	-0.19074	0	0	0
DREAM-RNN	8	-0.0147834	0	0	0	-0.247656	0	0	0
DREAM-RNN	9	0	0	0	0.39221	0	0	0	-0.181121
DREAM-RNN	10	0	0	1.47801	0	0	0	-0.0494068	0
DREAM-RNN	11	0	0	0	0.524741	0	0	0	-0.190843
DREAM-RNN	12	0	0	3.85235	0	0	0	-0.040417	0
DREAM-RNN	13	0	0	3.19783	0	0	0	0.0355086	0
DREAM-RNN	14	0	0	0	3.18424	0	0	0	-0.0970743
DREAM-RNN	15	0	0	3.77538	0	0	0	0.0214531	0
DREAM-RNN	16	-0.143139	0	0	0	-0.301536	0	0	0
DREAM-RNN	17	0.248366	0	0	0	-0.304357	0	0	0
DREAM-RNN	18	0	0	0	2.45435	0	0	0	-0.280017
DREAM-RNN	19	0	0	4.27442	0	0	-1.40193	0	0
DREAM-RNN	20	0	0	4.32043	0	0	0	0.0295513	0
DREAM-RNN	21	0	0	4.30063	0	0	0	0.106535	0
DREAM-RNN	22	0	0	0	4.29059	0	0	0	0.0250816
DREAM-RNN	23	0	0	0	1.61885	0	0	0	0.0534205
DREAM-RNN	24	0	0.192891	0	0	0	0.0818222	0	0
DREAM-RNN	25	0	0	0	0.528222	0	0	0	-0.0888996
DREAM-RNN	26	0	-0.018321	0	0	0	0.130066	0	0
DREAM-RNN	27	0	-0.0844655	0	0	0	-0.219108	0	0
DREAM-RNN	28	0	-0.0484529	0	0	0	-0.0794978	0	0
DREAM-RNN	29	0	0	0	-0.0388966	0	0	0	-0.0336187
DREAM-RNN	30	0	0	0	-0.0378647	0	0	0	0.037076
DREAM-RNN	31	0	0.0186987	0	0	0	-0.249428	0	0
DREAM-RNN	32	0	0	0	0.0704381	0	0	0	0.196976
DREAM-RNN	33	0	0	0	0.0262589	0	0	0	0.192466
DREAM-RNN	34	0	0	0	-0.0685818	0	0	0	-0.013701
DREAM-RNN	35	0.00298023	0	0	0	-0.0946257	0	0	0
DREAM-RNN	36	0.0105612	0	0	0	-0.0272238	0	0	0
DREAM-RNN	37	0	0.211324	0	0	0	-0.0242975	0	0
DREAM-RNN	38	0.100487	0	0	0	0.274778	0	0	0
DREAM-RNN	39	0.0521965	0	0	0	-0.00607991	0	0	0
DREAM-RNN	40	0	-0.0755637	0	0	0	0.243537	0	0
DREAM-RNN	41	0	-0.0993083	0	0	0	0.201805	0	0
DREAM-RNN	42	0	-0.076715	0	0	0	0.0796776	0	0
DREAM-RNN	43	0	0	0	-0.0478709	0	0	0	0.146738
DREAM-RNN	44	-0.141543	0	0	0	-0.0408711	0	0	0
DREAM-RNN	45	0	0	0	0.0232358	0	0	0	0.122232
DREAM-RNN	46	0	0	0	-0.037369	0	0	0	0.258905
DREAM-RNN	47	0	0	0	0.0920725	0	0	0	0.214572
DREAM-RNN	48	0	-0.0922077	0	0	0	-0.245796	0	0
DREAM-RNN	49	0.110859	0	0	0	0.0672941	0	0	0
DREAM-RNN	50	-0.0648978	0	0	0	-0.230918	0	0	0
DREAM-RNN	51	0.123103	0	0	0	0.21602	0	0	0
DREAM-RNN	52	0	0	0	-0.00625348	0	0	0	-0.000401974
DREAM-RNN	53	0.0105071	0	0	0	0.0488937	0	0	0
DREAM-RNN	54	0	0	0	0.0342073	0	0	0	0.05845
DREAM-RNN	55	0.0526528	0	0	0	0.144869	0	0	0
DREAM-RNN	56	0.109405	0	0	0	0.164558	0	0	0
DREAM-RNN	57	0	-0.0980992	0	0	0	-0.197611	0	0
DREAM-RNN	58	0	0	0	0.191352	0	0	0	0.264683
DREAM-RNN	59	0	0.163282	0	0	0	0.241017	0	0
DREAM-RNN	60	0	0	0	0.119482	0	0	0	0.313358
DREAM-RNN	61	0	0	0	0.136226	0	0	0	0.0215783
DREAM-RNN	62	0	0	0.0996094	0	0	0	0.221744	0
DREAM-RNN	63	0	0.0251846	0	0	0	0.106689	0	0
DREAM-RNN	64	0	0	0.0300016	0	0	0	-0.038281	0
DREAM-RNN	65	0	0	0	0.062402	0	0	0	0.0946336
DREAM-RNN	66	0	0	0	0.0808139	0	0	0	0.00722337
DREAM-RNN	67	-0.0523756	0	0	0	0.00270629	0	0	0
DREAM-RNN	68	0	0	0	-0.0102882	0	0	0	0.0600278
DREAM-RNN	69	0.0391669	0	0	0	0.134725	0	0	0
DREAM-RNN	70	0.0411322	0	0	0	0.06459	0	0	0
DREAM-RNN	71	0	-0.0807083	0	0	0	-0.179663	0	0
DREAM-RNN	72	-0.0345635	0	0	0	-0.201589	0	0	0
DREAM-RNN	73	0	0.149308	0	0	0	0.120932	0	0
DREAM-RNN	74	0	0	0	-0.021697	0	0	0	-0.0807276
DREAM-RNN	75	0	-0.00776148	0	0	0	-0.0707829	0	0
DREAM-RNN	76	0.0407181	0	0	0	-0.122196	0	0	0
DREAM-RNN	77	0	0.0158675	0	0	0	-0.0565197	0	0
DREAM-RNN	78	0	0	0	0.0302401	0	0	0	-0.0193
DREAM-RNN	79	0	0	0	-0.00725961	0	0	0	0.100019
DREAM-RNN	80	-0.0347147	0	0	0	-0.0827293	0	0	0
DREAM-Attn	1	0.00619078	0	0	0	-0.0648546	0	0	0
DREAM-Attn	2	-0.0330031	0	0	0	-0.234252	0	0	0
DREAM-Attn	3	0.0263047	0	0	0	0.170383	0	0	0
DREAM-Attn	4	0	0	-0.0404582	0	0	0	-0.283816	0
DREAM-Attn	5	0.0206971	0	0	0	0.0569022	0	0	0
DREAM-Attn	6	0	0	0	0.0197294	0	0	0	-0.0771847
DREAM-Attn	7	-0.013021	0	0	0	-0.021723	0	0	0
DREAM-Attn	8	-0.0445051	0	0	0	-0.0363698	0	0	0
DREAM-Attn	9	0	0	0	0.0585785	0	0	0	-0.146426
DREAM-Attn	10	0	0	0.257872	0	0	0	-0.0568879	0
DREAM-Attn	11	0	0	0	0.111286	0	0	0	-0.187575
DREAM-Attn	12	0	0	3.52981	0	0	0	-0.09657	0
DREAM-Attn	13	0	0	2.73127	0	0	0	-0.0042522	0
DREAM-Attn	14	0	0	0	2.58963	0	0	0	-6.50883e-05
DREAM-Attn	15	0	0	3.06857	0	0	0	-0.0352893	0
DREAM-Attn	16	-0.0632596	0	0	0	-0.160449	0	0	0
DREAM-Attn	17	0.0371518	0	0	0	-0.261822	0	0	0
DREAM-Attn	18	0	0	0	1.1692	0	0	0	-0.354316
DREAM-Attn	19	0	0	4.16493	0	0	-1.52802	0	0
DREAM-Attn	20	0	0	4.26478	0	0	0	-0.0783725	0
DREAM-Attn	21	0	0	4.09957	0	0	0	-0.0683599	0
DREAM-Attn	22	0	0	0	3.73117	0	0	0	-0.0246468
DREAM-Attn	23	0	0	0	1.33401	0	0	0	0.0469177
DREAM-Attn	24	0	-0.0649266	0	0	0	-0.0352664	0	0
DREAM-Attn	25	0	0	0	0.0413213	0	0	0	-0.127521
DREAM-Attn	26	0	-0.0318766	0	0	0	0.110114	0	0
DREAM-Attn	27	0	-0.0207808	0	0	0	-0.203783	0	0
DREAM-Attn	28	0	0.0001297	0	0	0	-0.0598748	0	0
DREAM-Attn	29	0	0	0	-0.0345404	0	0	0	0.0282104
DREAM-Attn	30	0	0	0	-0.0550666	0	0	0	0.058696
DREAM-Attn	31	0	-0.0638497	0	0	0	-0.259161	0	0
DREAM-Attn	32	0	0	0	0.0725632	0	0	0	0.218729
DREAM-Attn	33	0	0	0	0.0635934	0	0	0	0.175474
DREAM-Attn	34	0	0	0	-0.0194259	0	0	0	-0.155318
DREAM-Attn	35	-0.0357985	0	0	0	-0.136224	0	0	0
DREAM-Attn	36	-0.0329106	0	0	0	-0.088279	0	0	0
DREAM-Attn	37	0	0.0786366	0	0	0	-0.117587	0	0
DREAM-Attn	38	0.139644	0	0	0	0.231073	0	0	0
DREAM-Attn	39	0.166531	0	0	0	0.105785	0	0	0
DREAM-Attn	40	0	0.0478439	0	0	0	0.0920181	0	0
DREAM-Attn	41	0	0.0222337	0	0	0	0.0693707	0	0
DREAM-Attn	42	0	0.00152206	0	0	0	-0.042639	0	0
DREAM-Attn	43	0	0	0	0.0421214	0	0	0	0.0944259
DREAM-Attn	44	-0.023772	0	0	0	-0.0875123	0	0	0
DREAM-Attn	45	0	0	0	0.00041461	0	0	0	0.0637579
DREAM-Attn	46	0	0	0	0.0656013	0	0	0	0.373107
DREAM-Attn	47	0	0	0	0.0632906	0	0	0	0.208611
DREAM-Attn	48	0	-0.0950785	0	0	0	-0.268961	0	0
DREAM-Attn	49	0.0486979	0	0	0	0.07761	0	0	0
DREAM-Attn	50	-0.119691	0	0	0	-0.207664	0	0	0
DREAM-Attn	51	0.0641463	0	0	0	0.225074	0	0	0
DREAM-Attn	52	0	0	0	-0.0283885	0	0	0	0.0172305
DREAM-Attn	53	-0.0342765	0	0	0	0.0807211	0	0	0
DREAM-Attn	54	0	0	0	-0.0244238	0	0	0	0.0411553
DREAM-Attn	55	-0.024883	0	0	0	0.0492334	0	0	0
DREAM-Attn	56	0.0105252	0	0	0	0.0993903	0	0	0
DREAM-Attn	57	0	-0.0865865	0	0	0	-0.233612	0	0
DREAM-Attn	58	0	0	0	0.0590072	0	0	0	0.237229
DREAM-Attn	59	0	0.0639827	0	0	0	0.246738	0	0
DREAM-Attn	60	0	0	0	0.0902207	0	0	0	0.366086
DREAM-Attn	61	0	0	0	0.0862665	0	0	0	0.164329
DREAM-Attn	62	0	0	0.0163405	0	0	0	0.135791	0
DREAM-Attn	63	0	-0.0213888	0	0	0	0.105746	0	0
DREAM-Attn	64	0	0	-0.0123711	0	0	0	-0.145249	0
DREAM-Attn	65	0	0	0	0.015739	0	0	0	0.0621855
DREAM-Attn	66	0	0	0	-0.0101881	0	0	0	-0.0344019
DREAM-Attn	67	-0.126815	0	0	0	-0.120526	0	0	0
DREAM-Attn	68	0	0	0	-0.0682254	0	0	0	0.0137255
DREAM-Attn	69	-0.0390306	0	0	0	0.147663	0	0	0
DREAM-Attn	70	0.0659366	0	0	0	0.0583236	0	0	0
DREAM-Attn	71	0	-0.117501	0	0	0	-0.214656	0	0
DREAM-Attn	72	-0.0353842	0	0	0	-0.201192	0	0	0
DREAM-Attn	73	0	0.117251	0	0	0	0.1209	0	0
DREAM-Attn	74	0	0	0	-0.0253253	0	0	0	-0.18555
DREAM-Attn	75	0	-0.00508094	0	0	0	-0.100764	0	0
DREAM-Attn	76	-0.0345221	0	0	0	-0.159166	0	0	0
DREAM-Attn	77	0	0.0116854	0	0	0	-0.0598636	0	0
DREAM-Attn	78	0	0	0	0.0176222	0	0	0	0.0381982
DREAM-Attn	79	0	0	0	-0.0113285	0	0	0	0.109712
DREAM-Attn	80	-0.0474598	0	0	0	-0.0852368	0	0	0

## Sheet: YDR248C.5_26A_Logo
Model	Position	A_ref	C_ref	G_ref	T_ref	A_alt	C_alt	G_alt	T_alt
DREAM-CNN	1	-0.0792315	0	0	0	-0.0636591	0	0	0
DREAM-CNN	2	-0.216164	0	0	0	-0.134858	0	0	0
DREAM-CNN	3	0	0	0	0.0255072	0	0	0	0.0109937
DREAM-CNN	4	0	0	0	0.119423	0	0	0	0.100472
DREAM-CNN	5	-0.372121	0	0	0	-0.247153	0	0	0
DREAM-CNN	6	0	0.0438962	0	0	0	0.00286078	0	0
DREAM-CNN	7	0	0	0	-0.202319	0	0	0	-0.182106
DREAM-CNN	8	0	0	0	-0.0393612	0	0	0	-0.0662541
DREAM-CNN	9	-0.109758	0	0	0	-0.0965325	0	0	0
DREAM-CNN	10	0	0	0.0277686	0	0	0	0.026601	0
DREAM-CNN	11	0	0	0	-0.105125	0	0	0	-0.108834
DREAM-CNN	12	-0.216998	0	0	0	-0.187596	0	0	0
DREAM-CNN	13	0	0	0	-0.237783	0	0	0	-0.105475
DREAM-CNN	14	0	0	0	-0.156143	0	0	0	-0.180514
DREAM-CNN	15	-0.395098	0	0	0	-0.313206	0	0	0
DREAM-CNN	16	-0.0857704	0	0	0	-0.0375092	0	0	0
DREAM-CNN	17	0	0	-0.257785	0	0	0	-0.278244	0
DREAM-CNN	18	0.109947	0	0	0	0.0524472	0	0	0
DREAM-CNN	19	0	0	0	0.118565	0	0	0	0.0516868
DREAM-CNN	20	0	0	0	0.42902	0	0	0	0.20617
DREAM-CNN	21	0	-0.0121789	0	0	0	0.059656	0	0
DREAM-CNN	22	0	0	0	0.0388975	0	0	0	-0.2311
DREAM-CNN	23	0	0	0.104662	0	0	0	-0.0211921	0
DREAM-CNN	24	0	0.873949	0	0	0	0.0327276	0	0
DREAM-CNN	25	0	0.674473	0	0	0	-0.0247229	0	0
DREAM-CNN	26	0	0.666259	0	0	0	-0.0717657	0	0
DREAM-CNN	27	0	0.766384	0	0	-0.556635	0	0	0
DREAM-CNN	28	0	0	0	0.587588	0	0	0	-0.0619742
DREAM-CNN	29	0	0	0	0.454998	0	0	0	0.0296353
DREAM-CNN	30	0	0	0.308752	0	0	0	-0.157174	0
DREAM-CNN	31	0	0.098208	0	0	0	0.0321519	0	0
DREAM-CNN	32	-0.202313	0	0	0	-0.174483	0	0	0
DREAM-CNN	33	0	0	0	-0.0548048	0	0	0	-0.0650225
DREAM-CNN	34	0	0	0.0215743	0	0	0	0.0445471	0
DREAM-CNN	35	0	0.140862	0	0	0	0.0546494	0	0
DREAM-CNN	36	-0.237991	0	0	0	-0.19933	0	0	0
DREAM-CNN	37	0	0	0	-0.239658	0	0	0	-0.109769
DREAM-CNN	38	0	0	-0.1278	0	0	0	-0.0820987	0
DREAM-CNN	39	0	0.076561	0	0	0	0.0294546	0	0
DREAM-CNN	40	-0.0370731	0	0	0	-0.0454938	0	0	0
DREAM-CNN	41	0	-0.134407	0	0	0	-0.107075	0	0
DREAM-CNN	42	-0.132353	0	0	0	-0.0923671	0	0	0
DREAM-CNN	43	0.00300813	0	0	0	0.00925696	0	0	0
DREAM-CNN	44	0	0	0	0.0496304	0	0	0	0.0842938
DREAM-CNN	45	-0.134899	0	0	0	-0.110323	0	0	0
DREAM-CNN	46	0	0	0	0.186873	0	0	0	0.202687
DREAM-CNN	47	0	0	-0.28917	0	0	0	-0.208721	0
DREAM-CNN	48	0	0	0	0.0594952	0	0	0	0.113312
DREAM-CNN	49	0	0	-0.218538	0	0	0	-0.0848398	0
DREAM-CNN	50	0	0.301839	0	0	0	0.235205	0	0
DREAM-CNN	51	0	0	0	0.0468473	0	0	0	0.16973
DREAM-CNN	52	0	0	0	-0.0507286	0	0	0	-0.0280178
DREAM-CNN	53	0	0	0.212362	0	0	0	0.168004	0
DREAM-CNN	54	0	0.128495	0	0	0	0.112412	0	0
DREAM-CNN	55	0	-0.177107	0	0	0	-0.163572	0	0
DREAM-CNN	56	0.0430074	0	0	0	0.138186	0	0	0
DREAM-CNN	57	-0.0281601	0	0	0	-0.0394325	0	0	0
DREAM-CNN	58	0	0	0	0.125635	0	0	0	0.164295
DREAM-CNN	59	0	0	0	0.207857	0	0	0	0.186401
DREAM-CNN	60	0	-0.103731	0	0	0	-0.0874906	0	0
DREAM-CNN	61	-0.151083	0	0	0	-0.123219	0	0	0
DREAM-CNN	62	0	0	0	0.208347	0	0	0	0.198449
DREAM-CNN	63	0	0	0	0.106982	0	0	0	0.148807
DREAM-CNN	64	0	0	0	0.243335	0	0	0	0.232343
DREAM-CNN	65	-0.263734	0	0	0	-0.231365	0	0	0
DREAM-CNN	66	0	0	0	-0.195436	0	0	0	-0.0717657
DREAM-CNN	67	0	0	-0.158383	0	0	0	-0.117435	0
DREAM-CNN	68	0	0	0	0.23429	0	0	0	0.180378
DREAM-CNN	69	0.224694	0	0	0	0.117191	0	0	0
DREAM-CNN	70	0	-0.569588	0	0	0	-0.382482	0	0
DREAM-CNN	71	0.14374	0	0	0	0.100115	0	0	0
DREAM-CNN	72	0.0267982	0	0	0	0.00902879	0	0	0
DREAM-CNN	73	0.256999	0	0	0	0.138516	0	0	0
DREAM-CNN	74	0.214141	0	0	0	0.123235	0	0	0
DREAM-CNN	75	0	0	-0.0501189	0	0	0	-0.0503514	0
DREAM-CNN	76	-0.342736	0	0	0	-0.296321	0	0	0
DREAM-CNN	77	0	0	0	-0.337183	0	0	0	-0.241695
DREAM-CNN	78	0	0	-0.0800428	0	0	0	-0.12845	0
DREAM-CNN	79	0	0	-0.0287981	0	0	0	-0.0242718	0
DREAM-CNN	80	0	0	0	-0.198864	0	0	0	-0.150531
DREAM-RNN	1	-0.081214	0	0	0	-0.0753536	0	0	0
DREAM-RNN	2	-0.175728	0	0	0	-0.124381	0	0	0
DREAM-RNN	3	0	0	0	0.0311396	0	0	0	0.0203863
DREAM-RNN	4	0	0	0	0.247159	0	0	0	0.220443
DREAM-RNN	5	-0.177005	0	0	0	-0.123794	0	0	0
DREAM-RNN	6	0	-0.00405431	0	0	0	-0.0059638	0	0
DREAM-RNN	7	0	0	0	-0.114732	0	0	0	-0.0449075
DREAM-RNN	8	0	0	0	-0.0273843	0	0	0	0.0457803
DREAM-RNN	9	-0.0913851	0	0	0	-0.0763395	0	0	0
DREAM-RNN	10	0	0	-0.0695136	0	0	0	-0.0508332	0
DREAM-RNN	11	0	0	0	-0.0348518	0	0	0	0.00978446
DREAM-RNN	12	-0.167812	0	0	0	-0.1548	0	0	0
DREAM-RNN	13	0	0	0	-0.008883	0	0	0	0.0391999
DREAM-RNN	14	0	0	0	-0.144047	0	0	0	-0.170739
DREAM-RNN	15	-0.241582	0	0	0	-0.248508	0	0	0
DREAM-RNN	16	0.0671184	0	0	0	0.0103471	0	0	0
DREAM-RNN	17	0	0	-0.262754	0	0	0	-0.208177	0
DREAM-RNN	18	0.0717783	0	0	0	0.0203128	0	0	0
DREAM-RNN	19	0	0	0	0.11814	0	0	0	0.14289
DREAM-RNN	20	0	0	0	0.256214	0	0	0	0.284056
DREAM-RNN	21	0	-0.0855036	0	0	0	0.0314257	0	0
DREAM-RNN	22	0	0	0	-0.0778136	0	0	0	-0.20045
DREAM-RNN	23	0	0	0.115185	0	0	0	0.00173175	0
DREAM-RNN	24	0	0.649323	0	0	0	0.0320967	0	0
DREAM-RNN	25	0	0.430628	0	0	0	-0.0958961	0	0
DREAM-RNN	26	0	0.514827	0	0	0	-0.0697587	0	0
DREAM-RNN	27	0	0.578322	0	0	-0.483443	0	0	0
DREAM-RNN	28	0	0	0	0.407716	0	0	0	-0.0430363
DREAM-RNN	29	0	0	0	0.307539	0	0	0	0.0656171
DREAM-RNN	30	0	0	0.139549	0	0	0	-0.153508	0
DREAM-RNN	31	0	-0.0297678	0	0	0	0.0669929	0	0
DREAM-RNN	32	-0.344844	0	0	0	-0.25348	0	0	0
DREAM-RNN	33	0	0	0	-0.0918207	0	0	0	-0.0414382
DREAM-RNN	34	0	0	-0.0280206	0	0	0	0.0126511	0
DREAM-RNN	35	0	0.107162	0	0	0	0.100484	0	0
DREAM-RNN	36	-0.171843	0	0	0	-0.108441	0	0	0
DREAM-RNN	37	0	0	0	-0.247034	0	0	0	-0.144143
DREAM-RNN	38	0	0	-0.0129325	0	0	0	0.00839901	0
DREAM-RNN	39	0	0.0846286	0	0	0	0.0848376	0	0
DREAM-RNN	40	-0.0547843	0	0	0	-0.0226781	0	0	0
DREAM-RNN	41	0	-0.111401	0	0	0	-0.0868535	0	0
DREAM-RNN	42	0.0104113	0	0	0	0.00289679	0	0	0
DREAM-RNN	43	0.0208213	0	0	0	0.00642014	0	0	0
DREAM-RNN	44	0	0	0	-0.00526237	0	0	0	0.0224987
DREAM-RNN	45	-0.126722	0	0	0	-0.10797	0	0	0
DREAM-RNN	46	0	0	0	0.185303	0	0	0	0.178566
DREAM-RNN	47	0	0	-0.190479	0	0	0	-0.18793	0
DREAM-RNN	48	0	0	0	-0.00370789	0	0	0	0.0440334
DREAM-RNN	49	0	0	-0.0996828	0	0	0	-0.106949	0
DREAM-RNN	50	0	0.110236	0	0	0	0.0919274	0	0
DREAM-RNN	51	0	0	0	-0.173121	0	0	0	-0.126471
DREAM-RNN	52	0	0	0	-0.114584	0	0	0	-0.0675129
DREAM-RNN	53	0	0	0.0568562	0	0	0	0.0257035	0
DREAM-RNN	54	0	0.0527496	0	0	0	0.0407979	0	0
DREAM-RNN	55	0	-0.184847	0	0	0	-0.178054	0	0
DREAM-RNN	56	-0.3261	0	0	0	-0.304005	0	0	0
DREAM-RNN	57	0.0229714	0	0	0	0.0178224	0	0	0
DREAM-RNN	58	0	0	0	0.0611553	0	0	0	0.0924389
DREAM-RNN	59	0	0	0	0.161842	0	0	0	0.159098
DREAM-RNN	60	0	-0.121666	0	0	0	-0.121998	0	0
DREAM-RNN	61	-0.197443	0	0	0	-0.202612	0	0	0
DREAM-RNN	62	0	0	0	0.194878	0	0	0	0.188463
DREAM-RNN	63	0	0	0	0.165334	0	0	0	0.155819
DREAM-RNN	64	0	0	0	0.247425	0	0	0	0.24369
DREAM-RNN	65	-0.208213	0	0	0	-0.16944	0	0	0
DREAM-RNN	66	0	0	0	-0.0204215	0	0	0	-0.00296175
DREAM-RNN	67	0	0	-0.226922	0	0	0	-0.231266	0
DREAM-RNN	68	0	0	0	0.151078	0	0	0	0.123142
DREAM-RNN	69	0.149804	0	0	0	0.0857008	0	0	0
DREAM-RNN	70	0	-0.438871	0	0	0	-0.426689	0	0
DREAM-RNN	71	0.0828004	0	0	0	0.053466	0	0	0
DREAM-RNN	72	0.103196	0	0	0	0.0525062	0	0	0
DREAM-RNN	73	0.234681	0	0	0	0.162477	0	0	0
DREAM-RNN	74	0.147549	0	0	0	0.109402	0	0	0
DREAM-RNN	75	0	0	-0.14249	0	0	0	-0.158108	0
DREAM-RNN	76	-0.28572	0	0	0	-0.355435	0	0	0
DREAM-RNN	77	0	0	0	-0.194922	0	0	0	-0.250448
DREAM-RNN	78	0	0	-0.214506	0	0	0	-0.307765	0
DREAM-RNN	79	0	0	-0.0259006	0	0	0	-0.0556912	0
DREAM-RNN	80	0	0	0	-0.261529	0	0	0	-0.253443
DREAM-Attn	1	-0.101736	0	0	0	-0.0658584	0	0	0
DREAM-Attn	2	-0.256312	0	0	0	-0.174105	0	0	0
DREAM-Attn	3	0	0	0	0.0202067	0	0	0	0.0283326
DREAM-Attn	4	0	0	0	0.208233	0	0	0	0.150395
DREAM-Attn	5	-0.264526	0	0	0	-0.159433	0	0	0
DREAM-Attn	6	0	0.0511116	0	0	0	0.0164604	0	0
DREAM-Attn	7	0	0	0	-0.240376	0	0	0	-0.187052
DREAM-Attn	8	0	0	0	0.0414269	0	0	0	0.00584769
DREAM-Attn	9	-0.186389	0	0	0	-0.0979986	0	0	0
DREAM-Attn	10	0	0	0.0540016	0	0	0	0.0273917	0
DREAM-Attn	11	0	0	0	-0.0687921	0	0	0	-0.0487902
DREAM-Attn	12	-0.265611	0	0	0	-0.185656	0	0	0
DREAM-Attn	13	0	0	0	-0.297651	0	0	0	-0.252025
DREAM-Attn	14	0	0	0	-0.286179	0	0	0	-0.264559
DREAM-Attn	15	-0.448733	0	0	0	-0.322882	0	0	0
DREAM-Attn	16	-0.130733	0	0	0	-0.100837	0	0	0
DREAM-Attn	17	0	0	-0.460999	0	0	0	-0.316938	0
DREAM-Attn	18	-0.0736146	0	0	0	-0.072772	0	0	0
DREAM-Attn	19	0	0	0	0.205867	0	0	0	0.0661854
DREAM-Attn	20	0	0	0	0.432123	0	0	0	0.20563
DREAM-Attn	21	0	-0.0597095	0	0	0	0.0243857	0	0
DREAM-Attn	22	0	0	0	-0.0210313	0	0	0	-0.322741
DREAM-Attn	23	0	0	-0.0157725	0	0	0	-0.0479957	0
DREAM-Attn	24	0	0.806955	0	0	0	-0.0729575	0	0
DREAM-Attn	25	0	0.60226	0	0	0	-0.104387	0	0
DREAM-Attn	26	0	0.587503	0	0	0	-0.0722886	0	0
DREAM-Attn	27	0	0.806265	0	0	-0.574889	0	0	0
DREAM-Attn	28	0	0	0	0.634402	0	0	0	-0.0508043
DREAM-Attn	29	0	0	0	0.484958	0	0	0	0.0324486
DREAM-Attn	30	0	0	0.336286	0	0	0	-0.18703	0
DREAM-Attn	31	0	0.0634279	0	0	0	0.0581213	0	0
DREAM-Attn	32	-0.45464	0	0	0	-0.268448	0	0	0
DREAM-Attn	33	0	0	0	-0.181829	0	0	0	-0.0894021
DREAM-Attn	34	0	0	-0.134368	0	0	0	-0.0882651	0
DREAM-Attn	35	0	0.20954	0	0	0	0.0439659	0	0
DREAM-Attn	36	-0.283741	0	0	0	-0.242989	0	0	0
DREAM-Attn	37	0	0	0	-0.26238	0	0	0	-0.177856
DREAM-Attn	38	0	0	-0.0595839	0	0	0	-0.0606622	0
DREAM-Attn	39	0	0.0933567	0	0	0	0.0304592	0	0
DREAM-Attn	40	-0.140116	0	0	0	-0.0966763	0	0	0
DREAM-Attn	41	0	-0.161475	0	0	0	-0.107068	0	0
DREAM-Attn	42	-0.0714066	0	0	0	-0.0461944	0	0	0
DREAM-Attn	43	-0.00230622	0	0	0	0.00757682	0	0	0
DREAM-Attn	44	0	0	0	0.0962232	0	0	0	0.0547528
DREAM-Attn	45	-0.14989	0	0	0	-0.098593	0	0	0
DREAM-Attn	46	0	0	0	0.280013	0	0	0	0.200557
DREAM-Attn	47	0	0	-0.351333	0	0	0	-0.240963	0
DREAM-Attn	48	0	0	0	-0.0606648	0	0	0	-0.00783205
DREAM-Attn	49	0	0	-0.437331	0	0	0	-0.320389	0
DREAM-Attn	50	0	0.190504	0	0	0	0.12056	0	0
DREAM-Attn	51	0	0	0	-0.118996	0	0	0	0.0277376
DREAM-Attn	52	0	0	0	-0.0863581	0	0	0	-0.0498126
DREAM-Attn	53	0	0	0.0353835	0	0	0	-0.00257754	0
DREAM-Attn	54	0	0.0135703	0	0	0	0.0012126	0	0
DREAM-Attn	55	0	-0.233209	0	0	0	-0.224675	0	0
DREAM-Attn	56	-0.382276	0	0	0	-0.237649	0	0	0
DREAM-Attn	57	-0.116804	0	0	0	-0.0763819	0	0	0
DREAM-Attn	58	0	0	0	0.184652	0	0	0	0.183085
DREAM-Attn	59	0	0	0	0.234523	0	0	0	0.213681
DREAM-Attn	60	0	-0.107087	0	0	0	-0.0687382	0	0
DREAM-Attn	61	-0.304627	0	0	0	-0.213244	0	0	0
DREAM-Attn	62	0	0	0	0.187877	0	0	0	0.155925
DREAM-Attn	63	0	0	0	0.171823	0	0	0	0.182142
DREAM-Attn	64	0	0	0	0.369659	0	0	0	0.271577
DREAM-Attn	65	-0.164952	0	0	0	-0.125673	0	0	0
DREAM-Attn	66	0	0	0	-0.0541713	0	0	0	0.00857127
DREAM-Attn	67	0	0	-0.141218	0	0	0	-0.153399	0
DREAM-Attn	68	0	0	0	0.280121	0	0	0	0.194263
DREAM-Attn	69	0.236953	0	0	0	0.12952	0	0	0
DREAM-Attn	70	0	-0.389106	0	0	0	-0.353056	0	0
DREAM-Attn	71	0.103841	0	0	0	0.050207	0	0	0
DREAM-Attn	72	0.042619	0	0	0	-0.0291489	0	0	0
DREAM-Attn	73	0.272676	0	0	0	0.115243	0	0	0
DREAM-Attn	74	0.167284	0	0	0	0.0495191	0	0	0
DREAM-Attn	75	0	0	-0.142271	0	0	0	-0.135062	0
DREAM-Attn	76	-0.395985	0	0	0	-0.419213	0	0	0
DREAM-Attn	77	0	0	0	-0.380698	0	0	0	-0.339396
DREAM-Attn	78	0	0	-0.283277	0	0	0	-0.378202	0
DREAM-Attn	79	0	0	-0.0662467	0	0	0	-0.111385	0
DREAM-Attn	80	0	0	0	-0.357403	0	0	0	-0.319873

## Sheet: YOL101C.2_42A_Logo
Model	Position	A_ref	C_ref	G_ref	T_ref	A_alt	C_alt	G_alt	T_alt
DREAM-CNN	1	-0.0558119	0	0	0	-0.308115	0	0	0
DREAM-CNN	2	0	0.0150557	0	0	0	0.131833	0	0
DREAM-CNN	3	0	0	0	0.0223327	0	0	0	0.238345
DREAM-CNN	4	-0.0294185	0	0	0	0.00401068	0	0	0
DREAM-CNN	5	0	-0.0221133	0	0	0	-0.139151	0	0
DREAM-CNN	6	0	0	0	0.00126672	0	0	0	0.124073
DREAM-CNN	7	0	0	0	0.0779066	0	0	0	0.32913
DREAM-CNN	8	-0.045403	0	0	0	0.00871539	0	0	0
DREAM-CNN	9	0	0	0	-0.0323124	0	0	0	-0.104422
DREAM-CNN	10	0.0133138	0	0	0	0.24123	0	0	0
DREAM-CNN	11	0	0	-0.0603628	0	0	0	-0.00606251	0
DREAM-CNN	12	0.00808883	0	0	0	-0.0253322	0	0	0
DREAM-CNN	13	0	-0.0134807	0	0	0	0.104305	0	0
DREAM-CNN	14	-0.217225	0	0	0	-1.22899	0	0	0
DREAM-CNN	15	0	0	0.0172729	0	0	0	0.145164	0
DREAM-CNN	16	-0.0257518	0	0	0	-0.0356512	0	0	0
DREAM-CNN	17	0	0	0.0431972	0	0	0	0.111754	0
DREAM-CNN	18	0.1383	0	0	0	0.336286	0	0	0
DREAM-CNN	19	0.241118	0	0	0	0.471608	0	0	0
DREAM-CNN	20	0.35765	0	0	0	0.670367	0	0	0
DREAM-CNN	21	0.288458	0	0	0	0.449106	0	0	0
DREAM-CNN	22	0.148675	0	0	0	0.172047	0	0	0
DREAM-CNN	23	0	0	0	0.0205383	0	0	0	-0.0134656
DREAM-CNN	24	0	0	-0.109129	0	0	0	-0.362305	0
DREAM-CNN	25	0.0164804	0	0	0	-0.0252383	0	0	0
DREAM-CNN	26	0	0	0	0.0160198	0	0	0	0.0140526
DREAM-CNN	27	0	0	0	0.0111074	0	0	0	0.141566
DREAM-CNN	28	-0.103395	0	0	0	-0.611965	0	0	0
DREAM-CNN	29	0	0	0	0.0586228	0	0	0	0.243066
DREAM-CNN	30	0	0	0	0.0627487	0	0	0	0.22017
DREAM-CNN	31	0	-0.00372744	0	0	0	-0.00367546	0	0
DREAM-CNN	32	0	0.0173714	0	0	0	0.0737934	0	0
DREAM-CNN	33	-0.00994277	0	0	0	-0.21338	0	0	0
DREAM-CNN	34	0	0	0	-0.00940275	0	0	0	0.0286875
DREAM-CNN	35	0.000174999	0	0	0	-0.0711362	0	0	0
DREAM-CNN	36	0	0	0	-0.050468	0	0	0	0.0713
DREAM-CNN	37	0	0	1.10733	0	0	0	-0.307954	0
DREAM-CNN	38	0	0	0	3.9595	0	0	0	0.0566697
DREAM-CNN	39	0	0	0	2.31183	0	0	0	-0.0056901
DREAM-CNN	40	4.39384	0	0	0	-0.228212	0	0	0
DREAM-CNN	41	0	4.98534	0	0	0	-0.00709462	0	0
DREAM-CNN	42	0	5.1466	0	0	0	0.0524974	0	0
DREAM-CNN	43	0	4.97743	0	0	-2.11714	0	0	0
DREAM-CNN	44	0	0	0	0.688935	0	0	0	-0.0526178
DREAM-CNN	45	0	0	0.505347	0	0	0	-1.52907	0
DREAM-CNN	46	0.412892	0	0	0	0.111833	0	0	0
DREAM-CNN	47	0	0	0	0.0436563	0	0	0	-0.0804839
DREAM-CNN	48	-0.0411997	0	0	0	-0.35746	0	0	0
DREAM-CNN	49	0	0	0	0.0498924	0	0	0	0.212509
DREAM-CNN	50	0	0	0	0.0651655	0	0	0	0.225453
DREAM-CNN	51	0	-0.0238714	0	0	0	-0.181119	0	0
DREAM-CNN	52	0	0	0	-0.0901132	0	0	0	0.03219
DREAM-CNN	53	-0.128769	0	0	0	-0.616387	0	0	0
DREAM-CNN	54	0	-0.0618834	0	0	0	-0.0851905	0	0
DREAM-CNN	55	0	0	-0.000236988	0	0	0	0.0660601	0
DREAM-CNN	56	0.0222719	0	0	0	-0.364352	0	0	0
DREAM-CNN	57	0	0	0.014194	0	0	0	-0.117112	0
DREAM-CNN	58	0.121635	0	0	0	0.263324	0	0	0
DREAM-CNN	59	0.113553	0	0	0	0.312686	0	0	0
DREAM-CNN	60	0.0959332	0	0	0	0.20435	0	0	0
DREAM-CNN	61	0.0119772	0	0	0	-0.00131893	0	0	0
DREAM-CNN	62	0	0	0	-0.0603504	0	0	0	-0.28583
DREAM-CNN	63	0	0	-0.0283909	0	0	0	-0.363151	0
DREAM-CNN	64	0	0	-0.041635	0	0	0	-0.460261	0
DREAM-CNN	65	0	0	-0.0711553	0	0	0	-0.14634	0
DREAM-CNN	66	0	-0.041651	0	0	0	-0.0833187	0	0
DREAM-CNN	67	0	-0.0810595	0	0	0	-0.16921	0	0
DREAM-CNN	68	0	0	0	0.0717337	0	0	0	0.0745039
DREAM-CNN	69	0	0	0	0.104989	0	0	0	0.0808866
DREAM-CNN	70	0	0.109634	0	0	0	0.0502551	0	0
DREAM-CNN	71	0	0	0.154607	0	0	0	0.0486143	0
DREAM-CNN	72	0	0	0	0.0194643	0	0	0	-0.249525
DREAM-CNN	73	0	0.0977342	0	0	0	-0.0908267	0	0
DREAM-CNN	74	-0.0539844	0	0	0	-0.110437	0	0	0
DREAM-CNN	75	-0.015955	0	0	0	-0.0331697	0	0	0
DREAM-CNN	76	0	0	0	-0.081228	0	0	0	0.00436497
DREAM-CNN	77	-0.0349476	0	0	0	-0.376491	0	0	0
DREAM-CNN	78	0	0	-0.0612993	0	0	0	-0.109446	0
DREAM-CNN	79	0	0.0391042	0	0	0	0.0378504	0	0
DREAM-CNN	80	0	0	0	-0.0098772	0	0	0	-0.824606
DREAM-RNN	1	-0.0783257	0	0	0	-0.20719	0	0	0
DREAM-RNN	2	0	0.00800872	0	0	0	0.180416	0	0
DREAM-RNN	3	0	0	0	-0.0166655	0	0	0	0.311946
DREAM-RNN	4	-0.0321836	0	0	0	0.14693	0	0	0
DREAM-RNN	5	0	-0.0472898	0	0	0	-0.121878	0	0
DREAM-RNN	6	0	0	0	0.000408173	0	0	0	0.24408
DREAM-RNN	7	0	0	0	0.0687854	0	0	0	0.490998
DREAM-RNN	8	-0.0460079	0	0	0	0.142636	0	0	0
DREAM-RNN	9	0	0	0	-0.0781014	0	0	0	-0.106099
DREAM-RNN	10	-0.0195408	0	0	0	0.063405	0	0	0
DREAM-RNN	11	0	0	-0.061384	0	0	0	-0.0332098	0
DREAM-RNN	12	-0.024205	0	0	0	-0.175309	0	0	0
DREAM-RNN	13	0	-0.0576556	0	0	0	0.0670812	0	0
DREAM-RNN	14	-0.149499	0	0	0	-1.36323	0	0	0
DREAM-RNN	15	0	0	-0.00457859	0	0	0	0.188479	0
DREAM-RNN	16	-0.039403	0	0	0	-0.122114	0	0	0
DREAM-RNN	17	0	0	0.014116	0	0	0	0.117535	0
DREAM-RNN	18	0.0786247	0	0	0	0.373658	0	0	0
DREAM-RNN	19	0.140468	0	0	0	0.481519	0	0	0
DREAM-RNN	20	0.175242	0	0	0	0.693641	0	0	0
DREAM-RNN	21	0.144381	0	0	0	0.520926	0	0	0
DREAM-RNN	22	0.0592711	0	0	0	0.280838	0	0	0
DREAM-RNN	23	0	0	0	0.00501943	0	0	0	0.102091
DREAM-RNN	24	0	0	-0.0281789	0	0	0	-0.233354	0
DREAM-RNN	25	0.011601	0	0	0	-0.00671482	0	0	0
DREAM-RNN	26	0	0	0	0.00727677	0	0	0	0.142221
DREAM-RNN	27	0	0	0	0.0123854	0	0	0	0.118424
DREAM-RNN	28	-0.0435314	0	0	0	-0.537973	0	0	0
DREAM-RNN	29	0	0	0	0.0340765	0	0	0	0.317416
DREAM-RNN	30	0	0	0	0.0366364	0	0	0	0.295045
DREAM-RNN	31	0	0.0361753	0	0	0	-0.0265315	0	0
DREAM-RNN	32	0	0.00791645	0	0	0	0.121653	0	0
DREAM-RNN	33	0.0170794	0	0	0	-0.183804	0	0	0
DREAM-RNN	34	0	0	0	-0.0190578	0	0	0	-0.0227911
DREAM-RNN	35	0.0410831	0	0	0	-0.123786	0	0	0
DREAM-RNN	36	0	0	0	-0.0779996	0	0	0	0.0798235
DREAM-RNN	37	0	0	1.4793	0	0	0	-0.195532	0
DREAM-RNN	38	0	0	0	4.10013	0	0	0	0.00875235
DREAM-RNN	39	0	0	0	2.35009	0	0	0	-0.113273
DREAM-RNN	40	4.52195	0	0	0	-0.27893	0	0	0
DREAM-RNN	41	0	5.10928	0	0	0	-0.0655172	0	0
DREAM-RNN	42	0	5.22676	0	0	0	-0.0166476	0	0
DREAM-RNN	43	0	5.19926	0	0	-2.05464	0	0	0
DREAM-RNN	44	0	0	0	0.570846	0	0	0	-0.124664
DREAM-RNN	45	0	0	0.515076	0	0	0	-1.47531	0
DREAM-RNN	46	0.534761	0	0	0	0.079196	0	0	0
DREAM-RNN	47	0	0	0	0.102514	0	0	0	-0.121982
DREAM-RNN	48	-0.0989003	0	0	0	-0.384846	0	0	0
DREAM-RNN	49	0	0	0	0.032078	0	0	0	0.123172
DREAM-RNN	50	0	0	0	-0.0149028	0	0	0	0.111053
DREAM-RNN	51	0	-0.0311561	0	0	0	-0.263167	0	0
DREAM-RNN	52	0	0	0	-0.0597484	0	0	0	0.0195174
DREAM-RNN	53	-0.0582805	0	0	0	-0.526811	0	0	0
DREAM-RNN	54	0	0.0400715	0	0	0	-0.0231485	0	0
DREAM-RNN	55	0	0	0.114073	0	0	0	0.0558712	0
DREAM-RNN	56	0.0211139	0	0	0	-0.38851	0	0	0
DREAM-RNN	57	0	0	0.0223722	0	0	0	-0.131779	0
DREAM-RNN	58	0.0854762	0	0	0	0.29755	0	0	0
DREAM-RNN	59	0.147611	0	0	0	0.353726	0	0	0
DREAM-RNN	60	0.137362	0	0	0	0.321198	0	0	0
DREAM-RNN	61	0.0171006	0	0	0	0.0101063	0	0	0
DREAM-RNN	62	0	0	0	-0.0191455	0	0	0	-0.317939
DREAM-RNN	63	0	0	-0.0127666	0	0	0	-0.377161	0
DREAM-RNN	64	0	0	0.0270796	0	0	0	-0.402613	0
DREAM-RNN	65	0	0	-0.00884771	0	0	0	-0.0939085	0
DREAM-RNN	66	0	-0.0610325	0	0	0	-0.18518	0	0
DREAM-RNN	67	0	-0.0684943	0	0	0	-0.180782	0	0
DREAM-RNN	68	0	0	0	0.0346978	0	0	0	0.0385529
DREAM-RNN	69	0	0	0	0.102086	0	0	0	-0.0329239
DREAM-RNN	70	0	0.0692589	0	0	0	0.0849907	0	0
DREAM-RNN	71	0	0	0.101275	0	0	0	0.0275621	0
DREAM-RNN	72	0	0	0	0.0147641	0	0	0	-0.314639
DREAM-RNN	73	0	0.0126095	0	0	0	-0.133307	0	0
DREAM-RNN	74	-0.0753603	0	0	0	-0.180947	0	0	0
DREAM-RNN	75	-0.00801206	0	0	0	-0.044152	0	0	0
DREAM-RNN	76	0	0	0	-0.0858753	0	0	0	-0.110556
DREAM-RNN	77	-0.0413172	0	0	0	-0.353093	0	0	0
DREAM-RNN	78	0	0	-0.0566494	0	0	0	-0.129634	0
DREAM-RNN	79	0	0.0622959	0	0	0	0.0917826	0	0
DREAM-RNN	80	0	0	0	0.0479407	0	0	0	-0.753049
DREAM-Attn	1	-0.00449657	0	0	0	-0.128918	0	0	0
DREAM-Attn	2	0	0.0321755	0	0	0	0.365449	0	0
DREAM-Attn	3	0	0	0	0.0488598	0	0	0	0.771121
DREAM-Attn	4	0.0124016	0	0	0	0.54227	0	0	0
DREAM-Attn	5	0	0.0128431	0	0	0	0.070132	0	0
DREAM-Attn	6	0	0	0	0.0112319	0	0	0	0.407734
DREAM-Attn	7	0	0	0	0.0329511	0	0	0	0.847234
DREAM-Attn	8	-0.000209808	0	0	0	0.434887	0	0	0
DREAM-Attn	9	0	0	0	-0.00388145	0	0	0	0.251868
DREAM-Attn	10	0.00975084	0	0	0	0.564581	0	0	0
DREAM-Attn	11	0	0	-0.0172629	0	0	0	0.0992317	0
DREAM-Attn	12	-0.00602722	0	0	0	-0.0583644	0	0	0
DREAM-Attn	13	0	-0.0262723	0	0	0	0.0651131	0	0
DREAM-Attn	14	-0.0759063	0	0	0	-1.11047	0	0	0
DREAM-Attn	15	0	0	0.0023365	0	0	0	0.287578	0
DREAM-Attn	16	-0.00666428	0	0	0	0.0169206	0	0	0
DREAM-Attn	17	0	0	0.0122213	0	0	0	0.238728	0
DREAM-Attn	18	0.0449243	0	0	0	0.470186	0	0	0
DREAM-Attn	19	0.0627873	0	0	0	0.517165	0	0	0
DREAM-Attn	20	0.0964448	0	0	0	0.818063	0	0	0
DREAM-Attn	21	0.0852084	0	0	0	0.562747	0	0	0
DREAM-Attn	22	0.0457056	0	0	0	0.17965	0	0	0
DREAM-Attn	23	0	0	0	0.0132287	0	0	0	0.0167689
DREAM-Attn	24	0	0	-0.0347037	0	0	0	-0.300571	0
DREAM-Attn	25	-0.00183868	0	0	0	-0.0312412	0	0	0
DREAM-Attn	26	0	0	0	0.0194583	0	0	0	0.0183809
DREAM-Attn	27	0	0	0	0.0117087	0	0	0	0.00620914
DREAM-Attn	28	-0.018404	0	0	0	-0.510036	0	0	0
DREAM-Attn	29	0	0	0	0.0263553	0	0	0	0.195833
DREAM-Attn	30	0	0	0	0.0292952	0	0	0	0.175713
DREAM-Attn	31	0	0.0102944	0	0	0	-0.0705388	0	0
DREAM-Attn	32	0	0.0262499	0	0	0	0.0435641	0	0
DREAM-Attn	33	0.0341282	0	0	0	-0.0978482	0	0	0
DREAM-Attn	34	0	0	0	-0.00780535	0	0	0	-0.0755031
DREAM-Attn	35	0.0788851	0	0	0	-0.101403	0	0	0
DREAM-Attn	36	0	0	0	0.00594664	0	0	0	-0.0252991
DREAM-Attn	37	0	0	1.05019	0	0	0	-0.150819	0
DREAM-Attn	38	0	0	0	3.99651	0	0	0	0.100705
DREAM-Attn	39	0	0	0	1.79915	0	0	0	-0.0412762
DREAM-Attn	40	4.54031	0	0	0	-0.155155	0	0	0
DREAM-Attn	41	0	5.17113	0	0	0	0.0488811	0	0
DREAM-Attn	42	0	5.35237	0	0	0	0.0275965	0	0
DREAM-Attn	43	0	5.29423	0	0	-2.10968	0	0	0
DREAM-Attn	44	0	0	0	0.260192	0	0	0	-0.125223
DREAM-Attn	45	0	0	0.375543	0	0	0	-1.45148	0
DREAM-Attn	46	0.392525	0	0	0	0.102449	0	0	0
DREAM-Attn	47	0	0	0	0.0789368	0	0	0	-0.0655155
DREAM-Attn	48	0.0414295	0	0	0	-0.293285	0	0	0
DREAM-Attn	49	0	0	0	0.0600398	0	0	0	0.175725
DREAM-Attn	50	0	0	0	0.0388632	0	0	0	0.192133
DREAM-Attn	51	0	-0.0169754	0	0	0	-0.32665	0	0
DREAM-Attn	52	0	0	0	-0.0250611	0	0	0	0.0892794
DREAM-Attn	53	-0.0405693	0	0	0	-0.45382	0	0	0
DREAM-Attn	54	0	-0.00377512	0	0	0	-0.0139685	0	0
DREAM-Attn	55	0	0	0.0359449	0	0	0	0.135748	0
DREAM-Attn	56	0.0941782	0	0	0	-0.285466	0	0	0
DREAM-Attn	57	0	0	-0.00355196	0	0	0	-0.0461366	0
DREAM-Attn	58	0.0631456	0	0	0	0.302424	0	0	0
DREAM-Attn	59	0.113368	0	0	0	0.329911	0	0	0
DREAM-Attn	60	0.112353	0	0	0	0.274127	0	0	0
DREAM-Attn	61	0.0146141	0	0	0	-0.09585	0	0	0
DREAM-Attn	62	0	0	0	-0.0244102	0	0	0	-0.255198
DREAM-Attn	63	0	0	-0.0307364	0	0	0	-0.378856	0
DREAM-Attn	64	0	0	-0.0292358	0	0	0	-0.382227	0
DREAM-Attn	65	0	0	-0.0375085	0	0	0	-0.165094	0
DREAM-Attn	66	0	-0.0383558	0	0	0	-0.170309	0	0
DREAM-Attn	67	0	-0.0417466	0	0	0	-0.161678	0	0
DREAM-Attn	68	0	0	0	0.0591726	0	0	0	0.170271
DREAM-Attn	69	0	0	0	0.0993884	0	0	0	0.0793419
DREAM-Attn	70	0	0.0691857	0	0	0	0.125918	0	0
DREAM-Attn	71	0	0	0.052438	0	0	0	0.105908	0
DREAM-Attn	72	0	0	0	0.0363092	0	0	0	-0.247596
DREAM-Attn	73	0	0.000389576	0	0	0	-0.0407989	0	0
DREAM-Attn	74	-0.0190754	0	0	0	-0.157432	0	0	0
DREAM-Attn	75	0.0142517	0	0	0	0.0127058	0	0	0
DREAM-Attn	76	0	0	0	-0.0601549	0	0	0	-0.0620849
DREAM-Attn	77	0.00471592	0	0	0	-0.417771	0	0	0
DREAM-Attn	78	0	0	-0.0445638	0	0	0	-0.17685	0
DREAM-Attn	79	0	-0.0136228	0	0	0	0.00281119	0	0
DREAM-Attn	80	0	0	0	0.111779	0	0	0	-0.76789

## Sheet: YBL057C.2_65T_Logo
Model	Position	A_ref	C_ref	G_ref	T_ref	A_alt	C_alt	G_alt	T_alt
DREAM-CNN	1	0	0	0	-0.0624506	0	0	0	-0.414179
DREAM-CNN	2	0	0	-0.0474319	0	0	0	0.0615308	0
DREAM-CNN	3	-0.0124464	0	0	0	-0.17262	0	0	0
DREAM-CNN	4	0	0	-0.0283833	0	0	0	-0.14314	0
DREAM-CNN	5	0	0	0	0.0265336	0	0	0	0.146098
DREAM-CNN	6	0	0	0	0.0581231	0	0	0	0.30627
DREAM-CNN	7	0	0	0	0.0328503	0	0	0	0.165406
DREAM-CNN	8	-0.0596175	0	0	0	-0.486019	0	0	0
DREAM-CNN	9	0	0	0	0.0315943	0	0	0	0.210789
DREAM-CNN	10	0	0	0	0.038729	0	0	0	0.178766
DREAM-CNN	11	0	-0.0269678	0	0	0	-0.0871611	0	0
DREAM-CNN	12	0	0	0	0.0127344	0	0	0	-0.145524
DREAM-CNN	13	0	0.0311489	0	0	0	0.122892	0	0
DREAM-CNN	14	0	0	0	-0.00777006	0	0	0	-0.204233
DREAM-CNN	15	0	0	0	0.0434461	0	0	0	0.103089
DREAM-CNN	16	0	0	0.0385532	0	0	0	0.113706	0
DREAM-CNN	17	-0.0414255	0	0	0	-0.299027	0	0	0
DREAM-CNN	18	0	0	-0.0638728	0	0	0	-0.120348	0
DREAM-CNN	19	0	0	-0.0440898	0	0	0	-0.0633469	0
DREAM-CNN	20	0	0	-0.0360882	0	0	0	0.0542324	0
DREAM-CNN	21	-0.0574875	0	0	0	-0.200705	0	0	0
DREAM-CNN	22	0	-0.0793619	0	0	0	-0.209354	0	0
DREAM-CNN	23	-0.00824165	0	0	0	-0.0971971	0	0	0
DREAM-CNN	24	0.000341654	0	0	0	-0.196162	0	0	0
DREAM-CNN	25	0	-0.0188494	0	0	0	-0.0660703	0	0
DREAM-CNN	26	0	-0.0229728	0	0	0	-0.121328	0	0
DREAM-CNN	27	0	0.0199888	0	0	0	0.126405	0	0
DREAM-CNN	28	-0.174022	0	0	0	-0.623674	0	0	0
DREAM-CNN	29	0	0	0	-0.0211606	0	0	0	-0.108228
DREAM-CNN	30	0	0	-0.116381	0	0	0	-0.278563	0
DREAM-CNN	31	0	0	0	0.0434012	0	0	0	0.203037
DREAM-CNN	32	0	0	0	-0.028259	0	0	0	0.0554821
DREAM-CNN	33	0	0	-0.0411937	0	0	0	-0.40294	0
DREAM-CNN	34	0	0	0	0.0714123	0	0	0	0.284199
DREAM-CNN	35	0	0	0	0.164517	0	0	0	1.14001
DREAM-CNN	36	0	0	0	0.274747	0	0	0	2.00139
DREAM-CNN	37	0	0	0	0.280794	0	0	0	2.10163
DREAM-CNN	38	0	0	0	0.225225	0	0	0	1.84938
DREAM-CNN	39	0	0	0	0.186444	0	0	0	1.32888
DREAM-CNN	40	0	0.00881767	0	0	0	0.123686	0	0
DREAM-CNN	41	0	0	0	0.0186872	0	0	0	0.0810471
DREAM-CNN	42	0	0	0	0.0471861	0	0	0	0.106871
DREAM-CNN	43	0	-0.0995131	0	0	0	-0.27504	0	0
DREAM-CNN	44	-0.0183513	0	0	0	-0.153148	0	0	0
DREAM-CNN	45	-0.03054	0	0	0	-0.35833	0	0	0
DREAM-CNN	46	0	0.0464294	0	0	0	0.332662	0	0
DREAM-CNN	47	0	0	0	-0.0404823	0	0	0	-0.499592
DREAM-CNN	48	0	0.0370572	0	0	0	0.845346	0	0
DREAM-CNN	49	0	0	-0.0128427	0	0	0	0.456094	0
DREAM-CNN	50	0	0.0278122	0	0	0	0.385178	0	0
DREAM-CNN	51	0	0	0	-0.0589504	0	0	0	-0.68958
DREAM-CNN	52	0	0	-0.0641813	0	0	0	-0.389463	0
DREAM-CNN	53	0.0812006	0	0	0	0.0601966	0	0	0
DREAM-CNN	54	0	0	0	-0.00316644	0	0	0	-0.162815
DREAM-CNN	55	0.717657	0	0	0	-0.104444	0	0	0
DREAM-CNN	56	0	0	0	1.59218	0	0	0	-0.0657756
DREAM-CNN	57	0	1.74177	0	0	0	0.157295	0	0
DREAM-CNN	58	0.470644	0	0	0	-0.776724	0	0	0
DREAM-CNN	59	0	1.57205	0	0	0	0.981289	0	0
DREAM-CNN	60	0	0	0.0119915	0	0	0	0.682122	0
DREAM-CNN	61	0	0.0509133	0	0	0	0.785116	0	0
DREAM-CNN	62	0	-0.0377755	0	0	0	-0.577441	0	0
DREAM-CNN	63	0	0	0	-0.0111291	0	0	0	-0.444094
DREAM-CNN	64	0	0	0.073024	0	0	0	-0.149934	0
DREAM-CNN	65	1.88543	0	0	0	-0.0100431	0	0	0
DREAM-CNN	66	0	2.23516	0	0	0	0	0	-0.89092
DREAM-CNN	67	0	0	2.47027	0	0	0	0.291519	0
DREAM-CNN	68	0.800397	0	0	0	0.585634	0	0	0
DREAM-CNN	69	0.22449	0	0	0	1.15889	0	0	0
DREAM-CNN	70	0.102241	0	0	0	1.03819	0	0	0
DREAM-CNN	71	0.0796964	0	0	0	0.792503	0	0	0
DREAM-CNN	72	0	0	0	-0.0446386	0	0	0	-0.0543911
DREAM-CNN	73	-0.00467849	0	0	0	0.0107539	0	0	0
DREAM-CNN	74	0.0657618	0	0	0	0.281003	0	0	0
DREAM-CNN	75	0	0	0	0.219113	0	0	0	0.149309
DREAM-CNN	76	0	0	-0.140874	0	0	0	-0.539235	0
DREAM-CNN	77	0	0	0	0.108237	0	0	0	0.455853
DREAM-CNN	78	0	0	0	0.0830545	0	0	0	0.191351
DREAM-CNN	79	0	0	0	0.0014205	0	0	0	0.0945382
DREAM-CNN	80	-0.0674224	0	0	0	-0.876768	0	0	0
DREAM-RNN	1	0	0	0	-0.0691185	0	0	0	-0.526265
DREAM-RNN	2	0	0	-0.0962214	0	0	0	0.0101519	0
DREAM-RNN	3	-0.0164137	0	0	0	-0.184682	0	0	0
DREAM-RNN	4	0	0	-0.0387499	0	0	0	-0.182037	0
DREAM-RNN	5	0	0	0	-0.00934172	0	0	0	0.0658844
DREAM-RNN	6	0	0	0	0.0153801	0	0	0	0.335436
DREAM-RNN	7	0	0	0	0.0356531	0	0	0	0.188768
DREAM-RNN	8	-0.0492644	0	0	0	-0.396144	0	0	0
DREAM-RNN	9	0	0	0	0.0296547	0	0	0	0.244114
DREAM-RNN	10	0	0	0	0.0442004	0	0	0	0.248709
DREAM-RNN	11	0	-0.0260696	0	0	0	-0.164992	0	0
DREAM-RNN	12	0	0	0	0.0872579	0	0	0	-0.137047
DREAM-RNN	13	0	0.0946486	0	0	0	0.106557	0	0
DREAM-RNN	14	0	0	0	0.0916202	0	0	0	-0.113366
DREAM-RNN	15	0	0	0	0.106671	0	0	0	0.137342
DREAM-RNN	16	0	0	0.101436	0	0	0	0.172571	0
DREAM-RNN	17	-0.0134346	0	0	0	-0.28242	0	0	0
DREAM-RNN	18	0	0	-0.050858	0	0	0	-0.120367	0
DREAM-RNN	19	0	0	-0.0487461	0	0	0	-0.1086	0
DREAM-RNN	20	0	0	-0.0392265	0	0	0	-0.0128992	0
DREAM-RNN	21	-0.0551202	0	0	0	-0.25387	0	0	0
DREAM-RNN	22	0	-0.00583553	0	0	0	-0.106309	0	0
DREAM-RNN	23	0.00898027	0	0	0	-0.0686727	0	0	0
DREAM-RNN	24	-0.00158143	0	0	0	-0.163257	0	0	0
DREAM-RNN	25	0	-0.00364375	0	0	0	0.0159984	0	0
DREAM-RNN	26	0	-0.0446939	0	0	0	-0.248719	0	0
DREAM-RNN	27	0	0.0220327	0	0	0	0.150341	0	0
DREAM-RNN	28	-0.0879533	0	0	0	-0.646706	0	0	0
DREAM-RNN	29	0	0	0	0.0110674	0	0	0	-0.0812178
DREAM-RNN	30	0	0	-0.0722542	0	0	0	-0.34325	0
DREAM-RNN	31	0	0	0	0.0270114	0	0	0	0.160271
DREAM-RNN	32	0	0	0	-0.0196748	0	0	0	0.100245
DREAM-RNN	33	0	0	-0.0610609	0	0	0	-0.479102	0
DREAM-RNN	34	0	0	0	0.0291491	0	0	0	0.266799
DREAM-RNN	35	0	0	0	0.0723445	0	0	0	1.20376
DREAM-RNN	36	0	0	0	0.218457	0	0	0	2.23489
DREAM-RNN	37	0	0	0	0.221087	0	0	0	2.44874
DREAM-RNN	38	0	0	0	0.158016	0	0	0	2.01019
DREAM-RNN	39	0	0	0	0.103906	0	0	0	1.29285
DREAM-RNN	40	0	0.0440011	0	0	0	0.174569	0	0
DREAM-RNN	41	0	0	0	0.00424838	0	0	0	0.136126
DREAM-RNN	42	0	0	0	0.0388181	0	0	0	0.222178
DREAM-RNN	43	0	-0.0524836	0	0	0	-0.0169103	0	0
DREAM-RNN	44	0.0247383	0	0	0	-0.0624962	0	0	0
DREAM-RNN	45	-0.00588083	0	0	0	-0.297398	0	0	0
DREAM-RNN	46	0	0.0277338	0	0	0	0.406129	0	0
DREAM-RNN	47	0	0	0	-0.0595798	0	0	0	-0.463943
DREAM-RNN	48	0	0.0849359	0	0	0	1.2559	0	0
DREAM-RNN	49	0	0	0.0522466	0	0	0	0.847978	0
DREAM-RNN	50	0	0.0459821	0	0	0	0.609262	0	0
DREAM-RNN	51	0	0	0	-0.0554218	0	0	0	-0.510611
DREAM-RNN	52	0	0	-0.0495257	0	0	0	-0.180478	0
DREAM-RNN	53	0.0627875	0	0	0	0.277271	0	0	0
DREAM-RNN	54	0	0	0	0.0387173	0	0	0	-0.104396
DREAM-RNN	55	0.640196	0	0	0	-0.0138969	0	0	0
DREAM-RNN	56	0	0	0	1.3953	0	0	0	0.113591
DREAM-RNN	57	0	1.35524	0	0	0	0.355965	0	0
DREAM-RNN	58	0.381763	0	0	0	-0.653015	0	0	0
DREAM-RNN	59	0	1.46456	0	0	0	1.13612	0	0
DREAM-RNN	60	0	0	0.046015	0	0	0	0.836404	0
DREAM-RNN	61	0	0.105218	0	0	0	1.11359	0	0
DREAM-RNN	62	0	0.0339627	0	0	0	-0.561	0	0
DREAM-RNN	63	0	0	0	-0.0855002	0	0	0	-0.335271
DREAM-RNN	64	0	0	0.0453398	0	0	0	-0.11053	0
DREAM-RNN	65	1.52839	0	0	0	0.195831	0	0	0
DREAM-RNN	66	0	1.92116	0	0	0	0	0	-0.574118
DREAM-RNN	67	0	0	2.05982	0	0	0	0.275219	0
DREAM-RNN	68	0.715592	0	0	0	0.623395	0	0	0
DREAM-RNN	69	0.0611331	0	0	0	1.10458	0	0	0
DREAM-RNN	70	0.0888865	0	0	0	1.06546	0	0	0
DREAM-RNN	71	0.0438101	0	0	0	0.774246	0	0	0
DREAM-RNN	72	0	0	0	-0.0499041	0	0	0	-0.12842
DREAM-RNN	73	0.000921011	0	0	0	0.0831852	0	0	0
DREAM-RNN	74	-0.0379977	0	0	0	0.165993	0	0	0
DREAM-RNN	75	0	0	0	0.44913	0	0	0	0.407868
DREAM-RNN	76	0	0	-0.185633	0	0	0	-0.778987	0
DREAM-RNN	77	0	0	0	0.0512023	0	0	0	0.457066
DREAM-RNN	78	0	0	0	-0.00697327	0	0	0	0.267217
DREAM-RNN	79	0	0	0	-0.0529008	0	0	0	-0.026598
DREAM-RNN	80	-0.148806	0	0	0	-0.848963	0	0	0
DREAM-Attn	1	0	0	0	-0.0502896	0	0	0	-0.305753
DREAM-Attn	2	0	0	-0.0320225	0	0	0	-0.0496571	0
DREAM-Attn	3	-0.0209796	0	0	0	-0.160012	0	0	0
DREAM-Attn	4	0	0	-0.0175622	0	0	0	-0.10891	0
DREAM-Attn	5	0	0	0	0.0165763	0	0	0	0.176017
DREAM-Attn	6	0	0	0	0.01998	0	0	0	0.240828
DREAM-Attn	7	0	0	0	0.0234857	0	0	0	0.176932
DREAM-Attn	8	-0.063463	0	0	0	-0.456195	0	0	0
DREAM-Attn	9	0	0	0	0.0211618	0	0	0	0.213527
DREAM-Attn	10	0	0	0	0.0237517	0	0	0	0.245411
DREAM-Attn	11	0	-0.0305915	0	0	0	-0.132731	0	0
DREAM-Attn	12	0	0	0	-0.0248227	0	0	0	-0.0929341
DREAM-Attn	13	0	0.0225852	0	0	0	0.169878	0	0
DREAM-Attn	14	0	0	0	0.00397825	0	0	0	-0.0623479
DREAM-Attn	15	0	0	0	0.0181549	0	0	0	0.186162
DREAM-Attn	16	0	0	0.0335865	0	0	0	0.487413	0
DREAM-Attn	17	-0.0428677	0	0	0	-0.253539	0	0	0
DREAM-Attn	18	0	0	-0.0401909	0	0	0	-0.0939093	0
DREAM-Attn	19	0	0	-0.0209002	0	0	0	0.058322	0
DREAM-Attn	20	0	0	-0.022099	0	0	0	0.120575	0
DREAM-Attn	21	-0.0390086	0	0	0	-0.217731	0	0	0
DREAM-Attn	22	0	-0.0296135	0	0	0	-0.163434	0	0
DREAM-Attn	23	0.000155449	0	0	0	0.000652552	0	0	0
DREAM-Attn	24	-0.0204639	0	0	0	-0.185286	0	0	0
DREAM-Attn	25	0	0.00645781	0	0	0	0.125242	0	0
DREAM-Attn	26	0	-0.0103726	0	0	0	-0.0675609	0	0
DREAM-Attn	27	0	0.021224	0	0	0	0.202758	0	0
DREAM-Attn	28	-0.0862045	0	0	0	-0.527754	0	0	0
DREAM-Attn	29	0	0	0	-0.00495052	0	0	0	-0.0577195
DREAM-Attn	30	0	0	-0.0620666	0	0	0	-0.341732	0
DREAM-Attn	31	0	0	0	0.0136566	0	0	0	0.172373
DREAM-Attn	32	0	0	0	-0.013319	0	0	0	0.0640249
DREAM-Attn	33	0	0	-0.0729198	0	0	0	-0.446444	0
DREAM-Attn	34	0	0	0	0.0414896	0	0	0	0.298892
DREAM-Attn	35	0	0	0	0.126017	0	0	0	1.31843
DREAM-Attn	36	0	0	0	0.252357	0	0	0	2.22864
DREAM-Attn	37	0	0	0	0.26271	0	0	0	2.38044
DREAM-Attn	38	0	0	0	0.190924	0	0	0	1.99091
DREAM-Attn	39	0	0	0	0.145443	0	0	0	1.41582
DREAM-Attn	40	0	0.0143766	0	0	0	0.187699	0	0
DREAM-Attn	41	0	0	0	-0.00106406	0	0	0	0.0492175
DREAM-Attn	42	0	0	0	0.0274229	0	0	0	0.119643
DREAM-Attn	43	0	-0.0623779	0	0	0	-0.295513	0	0
DREAM-Attn	44	0.0100615	0	0	0	-0.0794196	0	0	0
DREAM-Attn	45	-0.01314	0	0	0	-0.25756	0	0	0
DREAM-Attn	46	0	0.0152276	0	0	0	0.329041	0	0
DREAM-Attn	47	0	0	0	-0.0525928	0	0	0	-0.476786
DREAM-Attn	48	0	0.120708	0	0	0	1.16409	0	0
DREAM-Attn	49	0	0	0.0689745	0	0	0	0.834155	0
DREAM-Attn	50	0	0.0621128	0	0	0	0.672855	0	0
DREAM-Attn	51	0	0	0	-0.082273	0	0	0	-0.655404
DREAM-Attn	52	0	0	-0.0571072	0	0	0	-0.375565	0
DREAM-Attn	53	0.0582075	0	0	0	0.0058856	0	0	0
DREAM-Attn	54	0	0	0	0.00696325	0	0	0	-0.271698
DREAM-Attn	55	0.540572	0	0	0	-0.218838	0	0	0
DREAM-Attn	56	0	0	0	1.13971	0	0	0	-0.177277
DREAM-Attn	57	0	1.30038	0	0	0	0.132592	0	0
DREAM-Attn	58	0.302315	0	0	0	-0.726277	0	0	0
DREAM-Attn	59	0	1.16148	0	0	0	1.08637	0	0
DREAM-Attn	60	0	0	0.0128813	0	0	0	0.798381	0
DREAM-Attn	61	0	0.0268774	0	0	0	0.842559	0	0
DREAM-Attn	62	0	-0.0555437	0	0	0	-0.547978	0	0
DREAM-Attn	63	0	0	0	-0.0582154	0	0	0	-0.260616
DREAM-Attn	64	0	0	0.0555646	0	0	0	-0.134874	0
DREAM-Attn	65	1.6139	0	0	0	0.0691488	0	0	0
DREAM-Attn	66	0	1.96714	0	0	0	0	0	-0.659277
DREAM-Attn	67	0	0	2.04365	0	0	0	0.315859	0
DREAM-Attn	68	0.503377	0	0	0	0.711187	0	0	0
DREAM-Attn	69	0.214344	0	0	0	1.33596	0	0	0
DREAM-Attn	70	0.146169	0	0	0	1.07491	0	0	0
DREAM-Attn	71	0.104908	0	0	0	0.858348	0	0	0
DREAM-Attn	72	0	0	0	-0.0698597	0	0	0	-0.160405
DREAM-Attn	73	0.00612688	0	0	0	0.161584	0	0	0
DREAM-Attn	74	-0.0259845	0	0	0	0.094522	0	0	0
DREAM-Attn	75	0	0	0	0.225469	0	0	0	0.288931
DREAM-Attn	76	0	0	-0.174591	0	0	0	-0.84406	0
DREAM-Attn	77	0	0	0	0.0695539	0	0	0	0.512191
DREAM-Attn	78	0	0	0	0.069006	0	0	0	0.215466
DREAM-Attn	79	0	0	0	-0.0162904	0	0	0	0.018353
DREAM-Attn	80	0.0376866	0	0	0	-0.73116	0	0	0

## Sheet: YCL051W.9_15C_Logo
Model	Position	A_ref	C_ref	G_ref	T_ref	A_alt	C_alt	G_alt	T_alt
DREAM-CNN	1	0	0	0.0866137	0	0	0	0.13313	0
DREAM-CNN	2	0	0	0	-0.38343	0	0	0	-0.331421
DREAM-CNN	3	0.132331	0	0	0	0.10554	0	0	0
DREAM-CNN	4	-0.0781822	0	0	0	0.0545897	0	0	0
DREAM-CNN	5	-0.00199938	0	0	0	0.0371013	0	0	0
DREAM-CNN	6	0	-0.0209408	0	0	0	-0.0490499	0	0
DREAM-CNN	7	0	0	0	-0.473049	0	0	0	-0.324214
DREAM-CNN	8	0	0	-0.0962031	0	0	0	0.0775928	0
DREAM-CNN	9	0.243587	0	0	0	0.561978	0	0	0
DREAM-CNN	10	0.233437	0	0	0	0.836675	0	0	0
DREAM-CNN	11	0.368178	0	0	0	0.766608	0	0	0
DREAM-CNN	12	0.115594	0	0	0	0.578656	0	0	0
DREAM-CNN	13	0	0	-0.312763	0	0	0	0.0505269	0
DREAM-CNN	14	0	0.484525	0	0	0	0.691515	0	0
DREAM-CNN	15	0	0.446998	0	0	0	0.46593	0	0
DREAM-CNN	16	-0.828744	0	0	0	0	1.77865	0	0
DREAM-CNN	17	0	0	0.54896	0	0	0	1.75602	0
DREAM-CNN	18	0	0.428545	0	0	0	0.674899	0	0
DREAM-CNN	19	-0.0108948	0	0	0	0.152339	0	0	0
DREAM-CNN	20	0	0.146553	0	0	0	0.281903	0	0
DREAM-CNN	21	0	0	0	-0.30342	0	0	0	-0.00919676
DREAM-CNN	22	0	0.0618844	0	0	0	-0.0443957	0	0
DREAM-CNN	23	-0.460874	0	0	0	-0.308032	0	0	0
DREAM-CNN	24	0	0	-0.0372872	0	0	0	0.0681655	0
DREAM-CNN	25	0	0	0	0.196232	0	0	0	0.0781982
DREAM-CNN	26	0	0	0	0.284535	0	0	0	0.198767
DREAM-CNN	27	0	-0.144733	0	0	0	-0.0345602	0	0
DREAM-CNN	28	-0.0247664	0	0	0	0.0472126	0	0	0
DREAM-CNN	29	0	0	0	0.858269	0	0	0	0.774098
DREAM-CNN	30	0	0	0	1.26677	0	0	0	1.34763
DREAM-CNN	31	0	0	0	1.22783	0	0	0	1.35793
DREAM-CNN	32	0	0	0	1.03493	0	0	0	1.01764
DREAM-CNN	33	0	-0.0930691	0	0	0	-0.0492356	0	0
DREAM-CNN	34	0	0	0	-0.155974	0	0	0	-0.227606
DREAM-CNN	35	-0.357009	0	0	0	-0.250074	0	0	0
DREAM-CNN	36	0	0	0	-0.393717	0	0	0	-0.360828
DREAM-CNN	37	-0.237905	0	0	0	-0.225698	0	0	0
DREAM-CNN	38	-0.542809	0	0	0	-0.218246	0	0	0
DREAM-CNN	39	0	0.21549	0	0	0	-0.0294785	0	0
DREAM-CNN	40	0	0	0.302263	0	0	0	0.256757	0
DREAM-CNN	41	0	0.51613	0	0	0	0.340887	0	0
DREAM-CNN	42	0	0	0	-0.579985	0	0	0	-0.316312
DREAM-CNN	43	0	0	0	-0.0999413	0	0	0	-0.279541
DREAM-CNN	44	0.00925446	0	0	0	-0.0939441	0	0	0
DREAM-CNN	45	0.271336	0	0	0	0.193106	0	0	0
DREAM-CNN	46	0.274646	0	0	0	0.259573	0	0	0
DREAM-CNN	47	0	-0.712353	0	0	0	-0.50297	0	0
DREAM-CNN	48	0	0	0	0.250993	0	0	0	0.17768
DREAM-CNN	49	0	0	0	0.31279	0	0	0	0.22461
DREAM-CNN	50	0	-0.0913687	0	0	0	-0.025629	0	0
DREAM-CNN	51	0	0	0	-0.070389	0	0	0	-0.109884
DREAM-CNN	52	-0.540563	0	0	0	-0.299649	0	0	0
DREAM-CNN	53	0	0	0.0506821	0	0	0	0.0688992	0
DREAM-CNN	54	0	-0.110792	0	0	0	0.0277977	0	0
DREAM-CNN	55	0	-0.361478	0	0	0	-0.0748236	0	0
DREAM-CNN	56	-0.571086	0	0	0	-0.27851	0	0	0
DREAM-CNN	57	0.0211437	0	0	0	-0.00366354	0	0	0
DREAM-CNN	58	0	0	0.0665472	0	0	0	0.0445905	0
DREAM-CNN	59	0	0	0	0.142989	0	0	0	0.044246
DREAM-CNN	60	0	0.437791	0	0	0	0.42752	0	0
DREAM-CNN	61	0	0.962996	0	0	0	0.916255	0	0
DREAM-CNN	62	0	0	1.00606	0	0	0	0.882262	0
DREAM-CNN	63	0	0.374856	0	0	0	0.296113	0	0
DREAM-CNN	64	0	0	0	-0.210985	0	0	0	-0.0184922
DREAM-CNN	65	0	0.279166	0	0	0	0.295787	0	0
DREAM-CNN	66	0	0	0	-0.731433	0	0	0	-0.237497
DREAM-CNN	67	0	0	-0.679386	0	0	0	-0.257656	0
DREAM-CNN	68	0	0	-0.47322	0	0	0	-0.151443	0
DREAM-CNN	69	0	0	0.0349922	0	0	0	0.0256546	0
DREAM-CNN	70	0	0.0178354	0	0	0	0.0475731	0	0
DREAM-CNN	71	0	-0.129519	0	0	0	-0.0151794	0	0
DREAM-CNN	72	0	0	0	-0.366634	0	0	0	-0.194634
DREAM-CNN	73	0	-0.031142	0	0	0	0.0744133	0	0
DREAM-CNN	74	0	-0.142392	0	0	0	-0.0795708	0	0
DREAM-CNN	75	-0.385211	0	0	0	-0.264608	0	0	0
DREAM-CNN	76	-0.151214	0	0	0	-0.0328007	0	0	0
DREAM-CNN	77	0	0	-0.00671363	0	0	0	-0.0389271	0
DREAM-CNN	78	0	0	0	-0.402624	0	0	0	-0.106001
DREAM-CNN	79	0	0	-0.00554276	0	0	0	0.00932097	0
DREAM-CNN	80	-0.539258	0	0	0	-0.176568	0	0	0
DREAM-RNN	1	0	0	0.119359	0	0	0	0.12814	0
DREAM-RNN	2	0	0	0	-0.371223	0	0	0	-0.423537
DREAM-RNN	3	0.0965626	0	0	0	0.0301547	0	0	0
DREAM-RNN	4	-0.143163	0	0	0	-0.0845888	0	0	0
DREAM-RNN	5	0.0973668	0	0	0	-0.00891829	0	0	0
DREAM-RNN	6	0	-0.116416	0	0	0	-0.148066	0	0
DREAM-RNN	7	0	0	0	-0.404074	0	0	0	-0.351867
DREAM-RNN	8	0	0	0.031419	0	0	0	-0.0155551	0
DREAM-RNN	9	0.327268	0	0	0	0.540924	0	0	0
DREAM-RNN	10	0.49954	0	0	0	0.737965	0	0	0
DREAM-RNN	11	0.624237	0	0	0	0.649753	0	0	0
DREAM-RNN	12	0.18788	0	0	0	0.379436	0	0	0
DREAM-RNN	13	0	0	-0.0890768	0	0	0	0.215822	0
DREAM-RNN	14	0	0.589425	0	0	0	0.681961	0	0
DREAM-RNN	15	0	0.562895	0	0	0	0.504194	0	0
DREAM-RNN	16	-0.666753	0	0	0	0	1.492	0	0
DREAM-RNN	17	0	0	0.591257	0	0	0	1.65508	0
DREAM-RNN	18	0	0.498856	0	0	0	0.629914	0	0
DREAM-RNN	19	-0.146415	0	0	0	-0.119481	0	0	0
DREAM-RNN	20	0	0.3531	0	0	0	0.326486	0	0
DREAM-RNN	21	0	0	0	-0.200306	0	0	0	-0.0836844
DREAM-RNN	22	0	0.119032	0	0	0	0.0688405	0	0
DREAM-RNN	23	-0.589678	0	0	0	-0.358031	0	0	0
DREAM-RNN	24	0	0	-0.00478077	0	0	0	0.104558	0
DREAM-RNN	25	0	0	0	0.153535	0	0	0	0.203812
DREAM-RNN	26	0	0	0	0.176894	0	0	0	0.128981
DREAM-RNN	27	0	-0.26719	0	0	0	-0.16884	0	0
DREAM-RNN	28	-0.00232148	0	0	0	0.071728	0	0	0
DREAM-RNN	29	0	0	0	0.97567	0	0	0	0.868291
DREAM-RNN	30	0	0	0	1.36055	0	0	0	1.33374
DREAM-RNN	31	0	0	0	1.35204	0	0	0	1.34962
DREAM-RNN	32	0	0	0	1.13075	0	0	0	1.06183
DREAM-RNN	33	0	0.0579312	0	0	0	0.0334227	0	0
DREAM-RNN	34	0	0	0	-0.0636978	0	0	0	-0.142324
DREAM-RNN	35	-0.492188	0	0	0	-0.324167	0	0	0
DREAM-RNN	36	0	0	0	-0.318919	0	0	0	-0.318441
DREAM-RNN	37	-0.229363	0	0	0	-0.162648	0	0	0
DREAM-RNN	38	-0.512142	0	0	0	-0.241071	0	0	0
DREAM-RNN	39	0	0.596412	0	0	0	0.355354	0	0
DREAM-RNN	40	0	0	0.582895	0	0	0	0.474978	0
DREAM-RNN	41	0	0.671674	0	0	0	0.558184	0	0
DREAM-RNN	42	0	0	0	-0.438668	0	0	0	-0.332639
DREAM-RNN	43	0	0	0	-0.0855656	0	0	0	-0.289377
DREAM-RNN	44	0.0524414	0	0	0	-0.0581105	0	0	0
DREAM-RNN	45	0.287407	0	0	0	0.261076	0	0	0
DREAM-RNN	46	0.315877	0	0	0	0.323811	0	0	0
DREAM-RNN	47	0	-0.572686	0	0	0	-0.457172	0	0
DREAM-RNN	48	0	0	0	0.28356	0	0	0	0.243416
DREAM-RNN	49	0	0	0	0.344341	0	0	0	0.304262
DREAM-RNN	50	0	-0.0964892	0	0	0	-0.0322592	0	0
DREAM-RNN	51	0	0	0	-0.155853	0	0	0	-0.16678
DREAM-RNN	52	-0.55735	0	0	0	-0.426337	0	0	0
DREAM-RNN	53	0	0	0.0602815	0	0	0	0.0498114	0
DREAM-RNN	54	0	-0.155797	0	0	0	-0.0536246	0	0
DREAM-RNN	55	0	-0.355638	0	0	0	-0.211994	0	0
DREAM-RNN	56	-0.636305	0	0	0	-0.418205	0	0	0
DREAM-RNN	57	-0.00224662	0	0	0	0.00132704	0	0	0
DREAM-RNN	58	0	0	0.0540063	0	0	0	-0.0434268	0
DREAM-RNN	59	0	0	0	0.166614	0	0	0	0.108258
DREAM-RNN	60	0	0.529564	0	0	0	0.401316	0	0
DREAM-RNN	61	0	1.20141	0	0	0	0.995111	0	0
DREAM-RNN	62	0	0	1.26919	0	0	0	1.08661	0
DREAM-RNN	63	0	0.591357	0	0	0	0.507768	0	0
DREAM-RNN	64	0	0	0	-0.144678	0	0	0	-0.042289
DREAM-RNN	65	0	0.480731	0	0	0	0.439229	0	0
DREAM-RNN	66	0	0	0	-0.744465	0	0	0	-0.330541
DREAM-RNN	67	0	0	-0.683514	0	0	0	-0.341574	0
DREAM-RNN	68	0	0	-0.524317	0	0	0	-0.221806	0
DREAM-RNN	69	0	0	-0.00386739	0	0	0	-0.0338256	0
DREAM-RNN	70	0	-0.0194976	0	0	0	0.0223794	0	0
DREAM-RNN	71	0	-0.231034	0	0	0	-0.169757	0	0
DREAM-RNN	72	0	0	0	-0.213237	0	0	0	-0.124037
DREAM-RNN	73	0	-0.0141323	0	0	0	0.0147593	0	0
DREAM-RNN	74	0	-0.207978	0	0	0	-0.176913	0	0
DREAM-RNN	75	-0.401605	0	0	0	-0.290145	0	0	0
DREAM-RNN	76	-0.0993726	0	0	0	-0.0737588	0	0	0
DREAM-RNN	77	0	0	-0.100456	0	0	0	-0.0843503	0
DREAM-RNN	78	0	0	0	-0.450601	0	0	0	-0.229764
DREAM-RNN	79	0	0	-0.135361	0	0	0	-0.0994744	0
DREAM-RNN	80	-0.652222	0	0	0	-0.324652	0	0	0
DREAM-Attn	1	0	0	0.079397	0	0	0	0.108141	0
DREAM-Attn	2	0	0	0	-0.38187	0	0	0	-0.282059
DREAM-Attn	3	0.171388	0	0	0	0.0869651	0	0	0
DREAM-Attn	4	-0.0603828	0	0	0	-0.019325	0	0	0
DREAM-Attn	5	-0.00897932	0	0	0	0.0198529	0	0	0
DREAM-Attn	6	0	-0.0417542	0	0	0	0.00278211	0	0
DREAM-Attn	7	0	0	0	-0.414454	0	0	0	-0.375395
DREAM-Attn	8	0	0	0.021136	0	0	0	0.123447	0
DREAM-Attn	9	0.337679	0	0	0	0.415087	0	0	0
DREAM-Attn	10	0.370951	0	0	0	0.511215	0	0	0
DREAM-Attn	11	0.389128	0	0	0	0.446716	0	0	0
DREAM-Attn	12	0.115729	0	0	0	0.211268	0	0	0
DREAM-Attn	13	0	0	0.0252895	0	0	0	0.0719581	0
DREAM-Attn	14	0	0.609092	0	0	0	0.483659	0	0
DREAM-Attn	15	0	0.570232	0	0	0	0.366293	0	0
DREAM-Attn	16	-0.621064	0	0	0	0	1.38116	0	0
DREAM-Attn	17	0	0	0.716039	0	0	0	1.62979	0
DREAM-Attn	18	0	0.673443	0	0	0	0.539615	0	0
DREAM-Attn	19	-0.0781925	0	0	0	-0.125226	0	0	0
DREAM-Attn	20	0	0.169596	0	0	0	-0.00639153	0	0
DREAM-Attn	21	0	0	0	-0.209749	0	0	0	-0.117978
DREAM-Attn	22	0	-0.0935626	0	0	0	-0.055434	0	0
DREAM-Attn	23	-0.672811	0	0	0	-0.449002	0	0	0
DREAM-Attn	24	0	0	-0.082202	0	0	0	0.0333056	0
DREAM-Attn	25	0	0	0	0.183181	0	0	0	0.124067
DREAM-Attn	26	0	0	0	0.233942	0	0	0	0.104529
DREAM-Attn	27	0	-0.147267	0	0	0	-0.0299871	0	0
DREAM-Attn	28	-0.112271	0	0	0	-0.0233598	0	0	0
DREAM-Attn	29	0	0	0	0.784208	0	0	0	0.665854
DREAM-Attn	30	0	0	0	1.15069	0	0	0	1.26939
DREAM-Attn	31	0	0	0	1.20268	0	0	0	1.38102
DREAM-Attn	32	0	0	0	1.04425	0	0	0	1.13425
DREAM-Attn	33	0	-0.317463	0	0	0	-0.250092	0	0
DREAM-Attn	34	0	0	0	-0.119978	0	0	0	-0.148731
DREAM-Attn	35	-0.512276	0	0	0	-0.366894	0	0	0
DREAM-Attn	36	0	0	0	-0.659702	0	0	0	-0.439656
DREAM-Attn	37	-0.332743	0	0	0	-0.204784	0	0	0
DREAM-Attn	38	-0.410711	0	0	0	-0.206269	0	0	0
DREAM-Attn	39	0	0.43346	0	0	0	0.293639	0	0
DREAM-Attn	40	0	0	0.388245	0	0	0	0.253602	0
DREAM-Attn	41	0	0.683739	0	0	0	0.497335	0	0
DREAM-Attn	42	0	0	0	-0.385536	0	0	0	-0.164832
DREAM-Attn	43	0	0	0	0.043179	0	0	0	-0.132716
DREAM-Attn	44	0.128038	0	0	0	0.02068	0	0	0
DREAM-Attn	45	0.354468	0	0	0	0.283709	0	0	0
DREAM-Attn	46	0.295093	0	0	0	0.280667	0	0	0
DREAM-Attn	47	0	-0.748886	0	0	0	-0.485306	0	0
DREAM-Attn	48	0	0	0	0.415223	0	0	0	0.286983
DREAM-Attn	49	0	0	0	0.46109	0	0	0	0.35079
DREAM-Attn	50	0	-0.0307658	0	0	0	0.00445986	0	0
DREAM-Attn	51	0	0	0	-0.142809	0	0	0	-0.0878448
DREAM-Attn	52	-0.828027	0	0	0	-0.521079	0	0	0
DREAM-Attn	53	0	0	0.170853	0	0	0	0.113621	0
DREAM-Attn	54	0	-0.0505908	0	0	0	0.0749185	0	0
DREAM-Attn	55	0	-0.285065	0	0	0	-0.103023	0	0
DREAM-Attn	56	-0.605006	0	0	0	-0.424609	0	0	0
DREAM-Attn	57	-0.103363	0	0	0	-0.126971	0	0	0
DREAM-Attn	58	0	0	0.0218852	0	0	0	-0.0642853	0
DREAM-Attn	59	0	0	0	0.145501	0	0	0	0.0284514
DREAM-Attn	60	0	0.407607	0	0	0	0.213382	0	0
DREAM-Attn	61	0	0.987947	0	0	0	0.765822	0	0
DREAM-Attn	62	0	0	1.02503	0	0	0	0.803105	0
DREAM-Attn	63	0	0.531038	0	0	0	0.493905	0	0
DREAM-Attn	64	0	0	0	-0.104184	0	0	0	0.071996
DREAM-Attn	65	0	0.418914	0	0	0	0.436092	0	0
DREAM-Attn	66	0	0	0	-0.600263	0	0	0	-0.126182
DREAM-Attn	67	0	0	-0.638369	0	0	0	-0.31596	0
DREAM-Attn	68	0	0	-0.407127	0	0	0	-0.112148	0
DREAM-Attn	69	0	0	0.0720053	0	0	0	0.094255	0
DREAM-Attn	70	0	0.119773	0	0	0	0.153623	0	0
DREAM-Attn	71	0	-0.101419	0	0	0	0.00372696	0	0
DREAM-Attn	72	0	0	0	-0.425868	0	0	0	-0.195367
DREAM-Attn	73	0	0.0127084	0	0	0	0.100632	0	0
DREAM-Attn	74	0	-0.243623	0	0	0	-0.157877	0	0
DREAM-Attn	75	-0.473408	0	0	0	-0.331435	0	0	0
DREAM-Attn	76	-0.218352	0	0	0	-0.0961642	0	0	0
DREAM-Attn	77	0	0	-0.136373	0	0	0	-0.117475	0
DREAM-Attn	78	0	0	0	-0.369617	0	0	0	-0.0763493
DREAM-Attn	79	0	0	-0.0908005	0	0	0	-0.0548408	0
DREAM-Attn	80	-0.600028	0	0	0	-0.236818	0	0	0
