# Supplementary material for: A community effort to optimize sequence-based deep learning models of gene regulation
Source: Nat Biotechnol. 2024 Oct 11;43(8):1373–83. doi: 10.1038/s41587-024-02414-w (PMC12339383; doi:10.1038/s41587-024-02414-w)
Supplement: Supplementary file 14 — Statistical source data. [file 41587_2024_2414_MOESM14_ESM.xlsx]

## Sheet: ATAC-Seq Training Time
Model	Training Time
ChromBPNet	0.4997
ChromBPNet	0.4937
ChromBPNet	0.4957
ChromBPNet	0.4953
ChromBPNet	0.4966
ChromBPNet	0.5026
ChromBPNet	0.4953
ChromBPNet	0.4965
ChromBPNet	0.5035
ChromBPNet	0.4966
ChromBPNet	0.4921
ChromBPNet	0.4941
ChromBPNet	0.4919
ChromBPNet	0.4958
ChromBPNet	0.4976
ChromBPNet	0.4883
ChromBPNet	0.5064
ChromBPNet	0.5002
ChromBPNet	0.5031
ChromBPNet	0.4957
ChromBPNet	0.4943
ChromBPNet	0.497
ChromBPNet	0.4963
ChromBPNet	0.4941
ChromBPNet	0.4945
ChromBPNet	0.4953
ChromBPNet	0.5005
ChromBPNet	0.4933
ChromBPNet	0.4881
ChromBPNet	0.5001
ChromBPNet	0.4942
ChromBPNet	0.4917
ChromBPNet	0.504
ChromBPNet	0.4938
ChromBPNet	0.4996
ChromBPNet	0.4973
ChromBPNet	0.4992
ChromBPNet	0.493
ChromBPNet	0.4963
ChromBPNet	0.4935
ChromBPNet	0.4952
ChromBPNet	0.4935
ChromBPNet	0.4937
ChromBPNet	0.4946
ChromBPNet	0.4973
ChromBPNet	0.4997
ChromBPNet	0.501
ChromBPNet	0.4924
ChromBPNet	0.4931
ChromBPNet	0.4925
ChromBPNet	0.4949
DREAM-CNN	0.4703
DREAM-CNN	0.4709
DREAM-CNN	0.4681
DREAM-CNN	0.4724
DREAM-CNN	0.4697
DREAM-CNN	0.4723
DREAM-CNN	0.4709
DREAM-CNN	0.4688
DREAM-CNN	0.4704
DREAM-CNN	0.4684
DREAM-CNN	0.4691
DREAM-CNN	0.4718
DREAM-CNN	0.4702
DREAM-CNN	0.4703
DREAM-CNN	0.4743
DREAM-CNN	0.4549
DREAM-CNN	0.4681
DREAM-CNN	0.4688
DREAM-CNN	0.4721
DREAM-CNN	0.4729
DREAM-CNN	0.4694
DREAM-CNN	0.4711
DREAM-CNN	0.4685
DREAM-CNN	0.4551
DREAM-CNN	0.4695
DREAM-CNN	0.4707
DREAM-CNN	0.4708
DREAM-CNN	0.4678
DREAM-CNN	0.4723
DREAM-CNN	0.4717
DREAM-CNN	0.4695
DREAM-CNN	0.4686
DREAM-CNN	0.4684
DREAM-CNN	0.4719
DREAM-CNN	0.4706
DREAM-CNN	0.4697
DREAM-CNN	0.4707
DREAM-CNN	0.4705
DREAM-CNN	0.4689
DREAM-CNN	0.4703
DREAM-CNN	0.4681
DREAM-CNN	0.4695
DREAM-CNN	0.4692
DREAM-CNN	0.4695
DREAM-CNN	0.474
DREAM-CNN	0.4704
DREAM-CNN	0.4719
DREAM-CNN	0.4705
DREAM-CNN	0.4701
DREAM-CNN	0.4553
DREAM-CNN	0.4724
DREAM-RNN	0.4224
DREAM-RNN	0.4272
DREAM-RNN	0.4248
DREAM-RNN	0.4258
DREAM-RNN	0.4199
DREAM-RNN	0.4274
DREAM-RNN	0.4182
DREAM-RNN	0.4254
DREAM-RNN	0.4301
DREAM-RNN	0.4222
DREAM-RNN	0.4249
DREAM-RNN	0.425
DREAM-RNN	0.4222
DREAM-RNN	0.4362
DREAM-RNN	0.4264
DREAM-RNN	0.4259
DREAM-RNN	0.4241
DREAM-RNN	0.4235
DREAM-RNN	0.4324
DREAM-RNN	0.4355
DREAM-RNN	0.4247
DREAM-RNN	0.419
DREAM-RNN	0.4237
DREAM-RNN	0.429
DREAM-RNN	0.4263
DREAM-RNN	0.4257
DREAM-RNN	0.4165
DREAM-RNN	0.4208
DREAM-RNN	0.4223
DREAM-RNN	0.4209
DREAM-RNN	0.4237
DREAM-RNN	0.4167
DREAM-RNN	0.4219
DREAM-RNN	0.4183
DREAM-RNN	0.4319
DREAM-RNN	0.4245
DREAM-RNN	0.4265
DREAM-RNN	0.4279
DREAM-RNN	0.4305
DREAM-RNN	0.4258
DREAM-RNN	0.4263
DREAM-RNN	0.4281
DREAM-RNN	0.4341
DREAM-RNN	0.423
DREAM-RNN	0.4216
DREAM-RNN	0.4279
DREAM-RNN	0.4234
DREAM-RNN	0.4248
DREAM-RNN	0.4239
DREAM-RNN	0.4168
DREAM-RNN	0.424

## Sheet: ATAC-Seq Throughput
Model	Throughput	Best Batch Size
ChromBPNet	384.936	64
ChromBPNet	388.567	64
ChromBPNet	388.381	64
ChromBPNet	386.14	64
ChromBPNet	386.163	64
ChromBPNet	383.725	64
ChromBPNet	387.466	64
ChromBPNet	387.885	64
ChromBPNet	382.795	64
ChromBPNet	387.48	64
ChromBPNet	395.089	64
ChromBPNet	386.288	64
ChromBPNet	395.357	64
ChromBPNet	386.809	64
ChromBPNet	386.334	64
ChromBPNet	397.205	64
ChromBPNet	382.072	64
ChromBPNet	384.378	64
ChromBPNet	383.351	64
ChromBPNet	388.442	64
ChromBPNet	387.498	64
ChromBPNet	386.064	64
ChromBPNet	387.365	64
ChromBPNet	388.009	64
ChromBPNet	387.337	64
ChromBPNet	386.009	64
ChromBPNet	385.223	64
ChromBPNet	387.452	64
ChromBPNet	397.558	64
ChromBPNet	385.546	64
ChromBPNet	388.951	64
ChromBPNet	389.161	64
ChromBPNet	383.035	64
ChromBPNet	386.097	64
ChromBPNet	386.382	64
ChromBPNet	387.159	64
ChromBPNet	385.226	64
ChromBPNet	389.037	64
ChromBPNet	387.581	64
ChromBPNet	388.51	64
ChromBPNet	387.313	64
ChromBPNet	386.229	64
ChromBPNet	386.372	64
ChromBPNet	386.91	64
ChromBPNet	385.656	64
ChromBPNet	385.747	64
ChromBPNet	382.305	64
ChromBPNet	386.981	64
ChromBPNet	388.613	64
ChromBPNet	388.11	64
ChromBPNet	389.07	64
DREAM-CNN	587.126	64
DREAM-CNN	585.592	64
DREAM-CNN	583.058	64
DREAM-CNN	584.99	64
DREAM-CNN	586.074	64
DREAM-CNN	579.226	64
DREAM-CNN	586.736	64
DREAM-CNN	587.652	64
DREAM-CNN	585.748	64
DREAM-CNN	588.212	64
DREAM-CNN	588.428	64
DREAM-CNN	585.972	64
DREAM-CNN	587.536	64
DREAM-CNN	580.13	64
DREAM-CNN	579.363	64
DREAM-CNN	600.932	64
DREAM-CNN	585.912	64
DREAM-CNN	584.836	64
DREAM-CNN	586.088	64
DREAM-CNN	586.683	64
DREAM-CNN	589.248	64
DREAM-CNN	586.138	64
DREAM-CNN	586.887	64
DREAM-CNN	599.563	64
DREAM-CNN	587.19	64
DREAM-CNN	581.405	64
DREAM-CNN	585.531	64
DREAM-CNN	586.194	64
DREAM-CNN	585.102	64
DREAM-CNN	584.459	64
DREAM-CNN	586.929	64
DREAM-CNN	588.364	64
DREAM-CNN	588.053	64
DREAM-CNN	585.38	64
DREAM-CNN	586.292	64
DREAM-CNN	586.72	64
DREAM-CNN	584.917	64
DREAM-CNN	586.87	64
DREAM-CNN	587.842	64
DREAM-CNN	586.64	64
DREAM-CNN	585.946	64
DREAM-CNN	587.182	64
DREAM-CNN	588.375	64
DREAM-CNN	585.295	64
DREAM-CNN	577.429	64
DREAM-CNN	588.304	64
DREAM-CNN	578.764	64
DREAM-CNN	587.73	64
DREAM-CNN	586.21	64
DREAM-CNN	600.175	64
DREAM-CNN	585.281	64
DREAM-RNN	696.52	1024
DREAM-RNN	693.218	1024
DREAM-RNN	690.987	1024
DREAM-RNN	692.528	1024
DREAM-RNN	689.977	1024
DREAM-RNN	703.54	1024
DREAM-RNN	693.009	1024
DREAM-RNN	696.66	1024
DREAM-RNN	692.933	1024
DREAM-RNN	695.572	1024
DREAM-RNN	701.386	1024
DREAM-RNN	689.317	1024
DREAM-RNN	696.276	1024
DREAM-RNN	692.375	1024
DREAM-RNN	708.232	1024
DREAM-RNN	702.66	1024
DREAM-RNN	699.025	1024
DREAM-RNN	705.869	1024
DREAM-RNN	682.155	1024
DREAM-RNN	695.092	1024
DREAM-RNN	691.08	1024
DREAM-RNN	686.564	1024
DREAM-RNN	683.333	1024
DREAM-RNN	695.739	1024
DREAM-RNN	695.581	1024
DREAM-RNN	693.912	1024
DREAM-RNN	682.359	1024
DREAM-RNN	699.238	1024
DREAM-RNN	696.063	1024
DREAM-RNN	685.574	1024
DREAM-RNN	698.399	1024
DREAM-RNN	692.655	1024
DREAM-RNN	700.81	1024
DREAM-RNN	705.767	1024
DREAM-RNN	699.716	1024

## Sheet: Human MPRA Training Time
Model	Training Time
MPRAnn	0.0079
MPRAnn	0.0084
MPRAnn	0.0083
MPRAnn	0.0079
MPRAnn	0.0083
MPRAnn	0.008
MPRAnn	0.0082
MPRAnn	0.0093
MPRAnn	0.0093
MPRAnn	0.0082
MPRAnn	0.0086
MPRAnn	0.0079
MPRAnn	0.0084
MPRAnn	0.0083
MPRAnn	0.0083
MPRAnn	0.0083
MPRAnn	0.008
MPRAnn	0.0079
MPRAnn	0.0087
MPRAnn	0.0079
MPRAnn	0.008
MPRAnn	0.0084
MPRAnn	0.0079
MPRAnn	0.0085
MPRAnn	0.0079
MPRAnn	0.0083
MPRAnn	0.0083
MPRAnn	0.0081
MPRAnn	0.008
MPRAnn	0.008
MPRAnn	0.008
MPRAnn	0.0086
MPRAnn	0.0084
MPRAnn	0.0084
MPRAnn	0.0079
MPRAnn	0.0081
MPRAnn	0.0084
MPRAnn	0.0081
MPRAnn	0.0084
MPRAnn	0.0086
MPRAnn	0.0083
MPRAnn	0.0082
MPRAnn	0.008
MPRAnn	0.0079
MPRAnn	0.0079
MPRAnn	0.0079
MPRAnn	0.0079
MPRAnn	0.0078
MPRAnn	0.0088
MPRAnn	0.0084
MPRAnn	0.0096
DREAM-CNN	0.0443
DREAM-CNN	0.0419
DREAM-CNN	0.0444
DREAM-CNN	0.0427
DREAM-CNN	0.0425
DREAM-CNN	0.0442
DREAM-CNN	0.0423
DREAM-CNN	0.0438
DREAM-CNN	0.0461
DREAM-CNN	0.0434
DREAM-CNN	0.0424
DREAM-CNN	0.0428
DREAM-CNN	0.044
DREAM-CNN	0.0445
DREAM-CNN	0.044
DREAM-CNN	0.0467
DREAM-CNN	0.0426
DREAM-CNN	0.0436
DREAM-CNN	0.0418
DREAM-CNN	0.044
DREAM-CNN	0.0433
DREAM-CNN	0.0439
DREAM-CNN	0.0423
DREAM-CNN	0.0444
DREAM-CNN	0.043
DREAM-CNN	0.0437
DREAM-CNN	0.0424
DREAM-CNN	0.0452
DREAM-CNN	0.0434
DREAM-CNN	0.0442
DREAM-CNN	0.0445
DREAM-CNN	0.0421
DREAM-CNN	0.0428
DREAM-CNN	0.0428
DREAM-CNN	0.0444
DREAM-CNN	0.0415
DREAM-CNN	0.0436
DREAM-CNN	0.0442
DREAM-CNN	0.0425
DREAM-CNN	0.043
DREAM-CNN	0.0444
DREAM-CNN	0.0433
DREAM-CNN	0.0429
DREAM-CNN	0.0431
DREAM-CNN	0.045
DREAM-CNN	0.0441
DREAM-CNN	0.0425
DREAM-CNN	0.0424
DREAM-CNN	0.0442
DREAM-CNN	0.044
DREAM-CNN	0.0432
DREAM-RNN	0.0589
DREAM-RNN	0.0564
DREAM-RNN	0.0571
DREAM-RNN	0.0557
DREAM-RNN	0.0575
DREAM-RNN	0.0589
DREAM-RNN	0.0568
DREAM-RNN	0.0545
DREAM-RNN	0.0565
DREAM-RNN	0.0572
DREAM-RNN	0.0573
DREAM-RNN	0.0564
DREAM-RNN	0.0593
DREAM-RNN	0.0572
DREAM-RNN	0.0564
DREAM-RNN	0.0571
DREAM-RNN	0.0576
DREAM-RNN	0.0566
DREAM-RNN	0.058
DREAM-RNN	0.0586
DREAM-RNN	0.0571
DREAM-RNN	0.057
DREAM-RNN	0.0562
DREAM-RNN	0.0576
DREAM-RNN	0.056
DREAM-RNN	0.0586
DREAM-RNN	0.0567
DREAM-RNN	0.0573
DREAM-RNN	0.0574
DREAM-RNN	0.0566
DREAM-RNN	0.0603
DREAM-RNN	0.0565
DREAM-RNN	0.0559
DREAM-RNN	0.0576
DREAM-RNN	0.0579
DREAM-RNN	0.0583
DREAM-RNN	0.058
DREAM-RNN	0.0566
DREAM-RNN	0.0568
DREAM-RNN	0.056
DREAM-RNN	0.0568
DREAM-RNN	0.0582
DREAM-RNN	0.0567
DREAM-RNN	0.0571
DREAM-RNN	0.0579
DREAM-RNN	0.0574
DREAM-RNN	0.058
DREAM-RNN	0.0573
DREAM-RNN	0.0562
DREAM-RNN	0.0583
DREAM-RNN	0.0567
DREAM-Attn	0.063
DREAM-Attn	0.063
DREAM-Attn	0.0606
DREAM-Attn	0.0633
DREAM-Attn	0.0609
DREAM-Attn	0.0629
DREAM-Attn	0.0612
DREAM-Attn	0.062
DREAM-Attn	0.0627
DREAM-Attn	0.0613
DREAM-Attn	0.062
DREAM-Attn	0.0613
DREAM-Attn	0.0606
DREAM-Attn	0.0604
DREAM-Attn	0.0623
DREAM-Attn	0.0611
DREAM-Attn	0.0598
DREAM-Attn	0.0626
DREAM-Attn	0.0608
DREAM-Attn	0.0621
DREAM-Attn	0.0614
DREAM-Attn	0.0616
DREAM-Attn	0.0611
DREAM-Attn	0.0627
DREAM-Attn	0.0626
DREAM-Attn	0.0629
DREAM-Attn	0.0619
DREAM-Attn	0.0628
DREAM-Attn	0.062
DREAM-Attn	0.0613
DREAM-Attn	0.0623
DREAM-Attn	0.0635
DREAM-Attn	0.0615
DREAM-Attn	0.0611
DREAM-Attn	0.0624
DREAM-Attn	0.0625
DREAM-Attn	0.0609
DREAM-Attn	0.0615
DREAM-Attn	0.0603
DREAM-Attn	0.0614
DREAM-Attn	0.0603
DREAM-Attn	0.0603
DREAM-Attn	0.0605
DREAM-Attn	0.0618
DREAM-Attn	0.0605
DREAM-Attn	0.0625
DREAM-Attn	0.0608
DREAM-Attn	0.0617
DREAM-Attn	0.0619
DREAM-Attn	0.0637
DREAM-Attn	0.0603

## Sheet: Human MPRA Throughput
Model	Throughput	Best Batch Size
MPRAnn	42661.3	4096
MPRAnn	42443.4	4096
MPRAnn	42679.3	4096
MPRAnn	42720	4096
MPRAnn	42645.3	4096
MPRAnn	42487	4096
MPRAnn	42285.2	4096
MPRAnn	41923.9	4096
MPRAnn	42248.5	4096
MPRAnn	42272.6	4096
MPRAnn	42379.1	4096
MPRAnn	42446.7	4096
MPRAnn	42486.5	4096
MPRAnn	42078.6	4096
MPRAnn	42468.1	4096
MPRAnn	42564.8	4096
MPRAnn	42726.7	4096
MPRAnn	42553.6	4096
MPRAnn	42502.1	4096
MPRAnn	42362.3	4096
MPRAnn	42394	4096
MPRAnn	42419.9	4096
MPRAnn	42705.2	4096
MPRAnn	42209.4	4096
MPRAnn	42294.1	4096
MPRAnn	42191.7	4096
MPRAnn	42528.5	4096
MPRAnn	42259.1	4096
MPRAnn	42779.7	4096
MPRAnn	42299.2	4096
MPRAnn	41610.3	4096
MPRAnn	42284.3	4096
MPRAnn	42480.2	4096
MPRAnn	42389.1	4096
MPRAnn	42704.1	4096
MPRAnn	41725	4096
MPRAnn	42554.6	4096
MPRAnn	42521.3	4096
MPRAnn	42542.1	4096
MPRAnn	41928.8	4096
MPRAnn	42319.2	4096
MPRAnn	42277.3	4096
MPRAnn	42330	4096
MPRAnn	42750.3	4096
MPRAnn	42667	4096
MPRAnn	42456.4	4096
MPRAnn	42489.5	4096
MPRAnn	42631.7	4096
MPRAnn	42259.7	4096
MPRAnn	42302	4096
MPRAnn	41800	4096
DREAM-CNN	8723.95	1024
DREAM-CNN	8724.83	1024
DREAM-CNN	8711.25	1024
DREAM-CNN	8718.92	1024
DREAM-CNN	8734.83	1024
DREAM-CNN	8735.16	1024
DREAM-CNN	8730.71	1024
DREAM-CNN	8728.38	1024
DREAM-CNN	8721.61	1024
DREAM-CNN	8729.73	1024
DREAM-CNN	8707.24	1024
DREAM-CNN	8731.37	1024
DREAM-CNN	8710.93	1024
DREAM-CNN	8724.38	1024
DREAM-CNN	8600.1	1024
DREAM-CNN	8695.05	1024
DREAM-CNN	8732.11	1024
DREAM-CNN	8722.45	1024
DREAM-CNN	8713.53	1024
DREAM-CNN	8696.41	1024
DREAM-CNN	8703.54	1024
DREAM-CNN	8712.44	1024
DREAM-CNN	8717.9	1024
DREAM-CNN	8720.58	1024
DREAM-CNN	8711.76	1024
DREAM-CNN	8730.59	1024
DREAM-CNN	8707.56	1024
DREAM-CNN	8701.16	1024
DREAM-CNN	8695.16	1024
DREAM-CNN	8696.73	1024
DREAM-CNN	8704.01	1024
DREAM-CNN	8710.27	1024
DREAM-CNN	8721.94	1024
DREAM-CNN	8708.95	1024
DREAM-CNN	8722.36	1024
DREAM-CNN	8717.11	1024
DREAM-CNN	8720.59	1024
DREAM-CNN	8730.66	1024
DREAM-CNN	8718.64	1024
DREAM-CNN	8633.07	1024
DREAM-CNN	8716.55	1024
DREAM-CNN	8728.78	1024
DREAM-CNN	8702.25	1024
DREAM-CNN	8706.58	1024
DREAM-CNN	8722.83	1024
DREAM-CNN	8733.76	1024
DREAM-CNN	8732.86	1024
DREAM-CNN	8736.3	1024
DREAM-CNN	8701.79	1024
DREAM-CNN	8710.52	1024
DREAM-CNN	8719.26	1024
DREAM-RNN	6873.96	1024
DREAM-RNN	6844.15	1024
DREAM-RNN	6807.51	1024
DREAM-RNN	6802.27	1024
DREAM-RNN	6893.68	1024
DREAM-RNN	6887.41	1024
DREAM-RNN	6861.27	1024
DREAM-RNN	6809.01	1024
DREAM-RNN	6874.46	1024
DREAM-RNN	6674.1	1024
DREAM-RNN	6927.01	1024
DREAM-RNN	6856.72	1024
DREAM-RNN	6939.06	1024
DREAM-RNN	6905.63	1024
DREAM-RNN	6884.91	1024
DREAM-RNN	6954.25	1024
DREAM-RNN	6783.89	1024
DREAM-RNN	6880.27	1024
DREAM-RNN	6854.02	1024
DREAM-RNN	6906.21	1024
DREAM-RNN	6863.07	1024
DREAM-RNN	6859.56	1024
DREAM-RNN	6917.72	1024
DREAM-RNN	6906.2	1024
DREAM-RNN	6873.86	1024
DREAM-RNN	6844.19	1024
DREAM-RNN	6985.79	1024
DREAM-RNN	6803.55	1024
DREAM-RNN	6880.33	1024
DREAM-RNN	6862.67	1024
DREAM-RNN	6804.95	1024
DREAM-RNN	6701.39	1024
DREAM-RNN	6813.4	1024
DREAM-RNN	6825.57	1024
DREAM-RNN	6922.44	1024
DREAM-RNN	6843.08	1024
DREAM-RNN	6861.07	1024
DREAM-RNN	6865.37	1024
DREAM-RNN	6731.57	1024
DREAM-RNN	6905.85	1024
DREAM-RNN	6881.14	1024
DREAM-RNN	6871.37	1024
DREAM-RNN	6992.36	1024
DREAM-RNN	6667.53	1024
DREAM-RNN	6860.18	1024
DREAM-RNN	6887.48	1024
DREAM-RNN	6807.39	1024
DREAM-RNN	6932.37	1024
DREAM-RNN	6844	1024
DREAM-RNN	6866.53	1024
DREAM-RNN	6894.73	1024
DREAM-Attn	3126.06	256
DREAM-Attn	3116.48	256
DREAM-Attn	3109.4	256
DREAM-Attn	3090.1	256
DREAM-Attn	3102.34	256
DREAM-Attn	3137.55	256
DREAM-Attn	3117.25	256
DREAM-Attn	3147.69	256
DREAM-Attn	3105.17	256
DREAM-Attn	3090.95	256
DREAM-Attn	3131.49	256
DREAM-Attn	3114.89	256
DREAM-Attn	3105.98	256
DREAM-Attn	3092.2	256
DREAM-Attn	3101.73	256
DREAM-Attn	3110.68	256
DREAM-Attn	3076.07	256
DREAM-Attn	3116.84	256
DREAM-Attn	3084.46	256
DREAM-Attn	3076.33	256
DREAM-Attn	3121.26	256
DREAM-Attn	3052.15	256
DREAM-Attn	3152.33	256
DREAM-Attn	3137.35	256
DREAM-Attn	3096.81	256
DREAM-Attn	3021.84	256
DREAM-Attn	3099.55	256
DREAM-Attn	3084.53	256
DREAM-Attn	3143.74	256
DREAM-Attn	3095.17	256
DREAM-Attn	3096.88	256
DREAM-Attn	3118.16	256
DREAM-Attn	3131.79	256
DREAM-Attn	3112.76	256
DREAM-Attn	3125.63	256
DREAM-Attn	3096.74	256
DREAM-Attn	3126.88	256
DREAM-Attn	3078.43	256
DREAM-Attn	3112.08	256
DREAM-Attn	3089.75	256
DREAM-Attn	3110.85	256
DREAM-Attn	3093.43	256
DREAM-Attn	3119.17	256
DREAM-Attn	3119.56	256
DREAM-Attn	3119.37	256
DREAM-Attn	3099.63	256
DREAM-Attn	3108.66	256
DREAM-Attn	3099.39	256
DREAM-Attn	3120.47	256
DREAM-Attn	3099.61	256
DREAM-Attn	3130.71	256

## Sheet: Drosophila STARR-seq Training T
Model	Training Time
DeepSTARR	0.0091
DeepSTARR	0.009
DeepSTARR	0.0082
DeepSTARR	0.0084
DeepSTARR	0.0082
DeepSTARR	0.0091
DeepSTARR	0.0084
DeepSTARR	0.0084
DeepSTARR	0.0094
DeepSTARR	0.009
DeepSTARR	0.0085
DeepSTARR	0.0088
DeepSTARR	0.0084
DeepSTARR	0.0083
DeepSTARR	0.0094
DeepSTARR	0.009
DeepSTARR	0.0084
DeepSTARR	0.0085
DeepSTARR	0.0086
DeepSTARR	0.0103
DeepSTARR	0.0103
DeepSTARR	0.0083
DeepSTARR	0.0083
DeepSTARR	0.0082
DeepSTARR	0.0088
DeepSTARR	0.0083
DeepSTARR	0.0086
DeepSTARR	0.0084
DeepSTARR	0.0081
DeepSTARR	0.0086
DeepSTARR	0.009
DeepSTARR	0.0083
DeepSTARR	0.0087
DeepSTARR	0.0089
DeepSTARR	0.0113
DeepSTARR	0.0087
DeepSTARR	0.0084
DeepSTARR	0.0084
DeepSTARR	0.0089
DeepSTARR	0.0112
DeepSTARR	0.0095
DeepSTARR	0.0084
DeepSTARR	0.0104
DeepSTARR	0.0085
DeepSTARR	0.0095
DeepSTARR	0.01
DeepSTARR	0.0096
DeepSTARR	0.0088
DeepSTARR	0.0088
DeepSTARR	0.0102
DeepSTARR	0.0101
DREAM-CNN	0.0468
DREAM-CNN	0.0433
DREAM-CNN	0.0451
DREAM-CNN	0.0462
DREAM-CNN	0.0447
DREAM-CNN	0.044
DREAM-CNN	0.044
DREAM-CNN	0.0453
DREAM-CNN	0.0442
DREAM-CNN	0.0481
DREAM-CNN	0.0457
DREAM-CNN	0.0453
DREAM-CNN	0.0448
DREAM-CNN	0.0446
DREAM-CNN	0.0433
DREAM-CNN	0.0434
DREAM-CNN	0.0444
DREAM-CNN	0.0445
DREAM-CNN	0.0463
DREAM-CNN	0.0458
DREAM-CNN	0.0438
DREAM-CNN	0.0443
DREAM-CNN	0.0443
DREAM-CNN	0.044
DREAM-CNN	0.0467
DREAM-CNN	0.0471
DREAM-CNN	0.0451
DREAM-CNN	0.0433
DREAM-CNN	0.0447
DREAM-CNN	0.0439
DREAM-CNN	0.0475
DREAM-CNN	0.0448
DREAM-CNN	0.0444
DREAM-CNN	0.0436
DREAM-CNN	0.0449
DREAM-CNN	0.0447
DREAM-CNN	0.0451
DREAM-CNN	0.0464
DREAM-CNN	0.0444
DREAM-CNN	0.0455
DREAM-CNN	0.0437
DREAM-CNN	0.0453
DREAM-CNN	0.0441
DREAM-CNN	0.0441
DREAM-CNN	0.0435
DREAM-CNN	0.0466
DREAM-CNN	0.0437
DREAM-CNN	0.0458
DREAM-CNN	0.043
DREAM-CNN	0.047
DREAM-CNN	0.0444
DREAM-RNN	0.0634
DREAM-RNN	0.0618
DREAM-RNN	0.06
DREAM-RNN	0.0609
DREAM-RNN	0.065
DREAM-RNN	0.0616
DREAM-RNN	0.0607
DREAM-RNN	0.0608
DREAM-RNN	0.0597
DREAM-RNN	0.0595
DREAM-RNN	0.0607
DREAM-RNN	0.061
DREAM-RNN	0.06
DREAM-RNN	0.0605
DREAM-RNN	0.0609
DREAM-RNN	0.0612
DREAM-RNN	0.0591
DREAM-RNN	0.0636
DREAM-RNN	0.0597
DREAM-RNN	0.0595
DREAM-RNN	0.0599
DREAM-RNN	0.0613
DREAM-RNN	0.0606
DREAM-RNN	0.0609
DREAM-RNN	0.0581
DREAM-RNN	0.06
DREAM-RNN	0.0608
DREAM-RNN	0.0603
DREAM-RNN	0.0601
DREAM-RNN	0.062
DREAM-RNN	0.0604
DREAM-RNN	0.0603
DREAM-RNN	0.0603
DREAM-RNN	0.0591
DREAM-RNN	0.0616
DREAM-RNN	0.0621
DREAM-RNN	0.0605
DREAM-RNN	0.061
DREAM-RNN	0.0606
DREAM-RNN	0.0597
DREAM-RNN	0.0599
DREAM-RNN	0.06
DREAM-RNN	0.0598
DREAM-RNN	0.0613
DREAM-RNN	0.0598
DREAM-RNN	0.0616
DREAM-RNN	0.0615
DREAM-RNN	0.0612
DREAM-RNN	0.0611
DREAM-RNN	0.0587
DREAM-RNN	0.0607
DREAM-Attn	0.0662
DREAM-Attn	0.0661
DREAM-Attn	0.0657
DREAM-Attn	0.0648
DREAM-Attn	0.0664
DREAM-Attn	0.0666
DREAM-Attn	0.0674
DREAM-Attn	0.0658
DREAM-Attn	0.065
DREAM-Attn	0.0654
DREAM-Attn	0.0652
DREAM-Attn	0.0649
DREAM-Attn	0.0651
DREAM-Attn	0.0639
DREAM-Attn	0.0658
DREAM-Attn	0.0665
DREAM-Attn	0.0653
DREAM-Attn	0.0652
DREAM-Attn	0.0658
DREAM-Attn	0.0662
DREAM-Attn	0.0655
DREAM-Attn	0.0643
DREAM-Attn	0.0652
DREAM-Attn	0.0667
DREAM-Attn	0.0653
DREAM-Attn	0.0649
DREAM-Attn	0.0662
DREAM-Attn	0.0663
DREAM-Attn	0.0669
DREAM-Attn	0.0655
DREAM-Attn	0.065
DREAM-Attn	0.0662
DREAM-Attn	0.0652
DREAM-Attn	0.0649
DREAM-Attn	0.0665
DREAM-Attn	0.0675
DREAM-Attn	0.0655
DREAM-Attn	0.0657
DREAM-Attn	0.0645
DREAM-Attn	0.0662
DREAM-Attn	0.0659
DREAM-Attn	0.0634
DREAM-Attn	0.065
DREAM-Attn	0.0652
DREAM-Attn	0.0651
DREAM-Attn	0.0663
DREAM-Attn	0.0661
DREAM-Attn	0.0672
DREAM-Attn	0.0677
DREAM-Attn	0.0644
DREAM-Attn	0.0647

## Sheet: Drosophila STARR-seq Throughput
Model	Throughput	Best Batch Size
DeepSTARR	119867	16384
DeepSTARR	118974	16384
DeepSTARR	120399	16384
DeepSTARR	120237	16384
DeepSTARR	119894	16384
DeepSTARR	119625	16384
DeepSTARR	119849	16384
DeepSTARR	120263	16384
DeepSTARR	120043	16384
DeepSTARR	120648	16384
DeepSTARR	120096	16384
DeepSTARR	119911	16384
DeepSTARR	120260	16384
DeepSTARR	120357	16384
DeepSTARR	120211	16384
DeepSTARR	120080	16384
DeepSTARR	120100	16384
DeepSTARR	119965	16384
DeepSTARR	119612	16384
DeepSTARR	119980	16384
DeepSTARR	118804	16384
DeepSTARR	119962	16384
DeepSTARR	120050	16384
DeepSTARR	119975	16384
DeepSTARR	119472	16384
DeepSTARR	120238	16384
DeepSTARR	120479	16384
DeepSTARR	120338	16384
DeepSTARR	119265	16384
DeepSTARR	120339	16384
DeepSTARR	120093	16384
DeepSTARR	119175	16384
DeepSTARR	119452	16384
DeepSTARR	119644	16384
DeepSTARR	119058	16384
DeepSTARR	119351	16384
DeepSTARR	119996	16384
DeepSTARR	120406	16384
DeepSTARR	120143	16384
DeepSTARR	119259	16384
DeepSTARR	119769	16384
DeepSTARR	119857	16384
DeepSTARR	119370	16384
DeepSTARR	119972	16384
DeepSTARR	120278	16384
DeepSTARR	117370	16384
DeepSTARR	120104	16384
DeepSTARR	119609	16384
DeepSTARR	119864	16384
DeepSTARR	119166	16384
DeepSTARR	119338	16384
DREAM-CNN	8070.68	512
DREAM-CNN	8112.58	512
DREAM-CNN	8118.02	512
DREAM-CNN	8101.38	512
DREAM-CNN	8071.98	512
DREAM-CNN	8059.99	512
DREAM-CNN	8076.64	512
DREAM-CNN	8098.14	512
DREAM-CNN	8110.71	512
DREAM-CNN	8011.37	512
DREAM-CNN	8101.99	512
DREAM-CNN	8095.64	512
DREAM-CNN	8084.15	512
DREAM-CNN	8112.44	512
DREAM-CNN	8084.62	512
DREAM-CNN	8117.63	512
DREAM-CNN	8108.15	512
DREAM-CNN	8093.22	512
DREAM-CNN	8087.63	512
DREAM-CNN	8099.25	512
DREAM-CNN	8096.21	512
DREAM-CNN	8062.33	512
DREAM-CNN	8092.8	512
DREAM-CNN	8084.13	512
DREAM-CNN	8086.69	512
DREAM-CNN	8055.08	512
DREAM-CNN	8088.93	512
DREAM-CNN	8104.3	512
DREAM-CNN	8089.88	512
DREAM-CNN	8090.14	512
DREAM-CNN	8052.18	512
DREAM-CNN	8114.22	512
DREAM-CNN	8064.11	512
DREAM-CNN	8092.98	512
DREAM-CNN	8096.17	512
DREAM-CNN	8102.43	512
DREAM-CNN	8111.86	512
DREAM-CNN	8090.53	512
DREAM-CNN	8062.66	512
DREAM-CNN	8106.48	512
DREAM-CNN	8083.16	512
DREAM-CNN	8122.41	512
DREAM-CNN	8110.09	512
DREAM-CNN	8051.47	512
DREAM-CNN	8113	512
DREAM-CNN	8050.21	512
DREAM-CNN	8101.77	512
DREAM-CNN	8081.78	512
DREAM-CNN	8108.86	512
DREAM-CNN	8093.86	512
DREAM-CNN	8111.13	512
DREAM-RNN	5735.6	512
DREAM-RNN	5776.42	512
DREAM-RNN	5747.98	512
DREAM-RNN	5705.95	512
DREAM-RNN	5671.33	512
DREAM-RNN	5699.68	512
DREAM-RNN	5725.27	512
DREAM-RNN	5744.56	512
DREAM-RNN	5714.13	512
DREAM-RNN	5844.26	512
DREAM-RNN	5734.58	512
DREAM-RNN	5728.13	512
DREAM-RNN	5751.6	512
DREAM-RNN	5867.88	512
DREAM-RNN	5738.25	512
DREAM-RNN	5712.17	512
DREAM-RNN	5720.03	512
DREAM-RNN	5610.8	512
DREAM-RNN	5744.77	512
DREAM-RNN	5730.95	512
DREAM-RNN	5687.95	512
DREAM-RNN	5715.24	512
DREAM-RNN	5713.48	512
DREAM-RNN	5769.03	512
DREAM-RNN	5731.89	512
DREAM-RNN	5721.69	512
DREAM-RNN	5861.73	512
DREAM-RNN	5719.51	512
DREAM-RNN	5590.01	512
DREAM-RNN	5784.02	512
DREAM-RNN	5723.59	512
DREAM-RNN	5755.5	512
DREAM-RNN	5566.9	512
DREAM-RNN	5760.64	512
DREAM-RNN	5574.94	512
DREAM-RNN	5676.67	512
DREAM-RNN	5791.12	512
DREAM-RNN	5785.71	512
DREAM-RNN	5773.51	512
DREAM-RNN	5717.69	512
DREAM-RNN	5756.49	512
DREAM-RNN	5749.31	512
DREAM-RNN	5682.96	512
DREAM-RNN	5791.99	512
DREAM-RNN	5788.28	512
DREAM-RNN	5739.2	512
DREAM-RNN	5742.35	512
DREAM-RNN	5718.77	512
DREAM-RNN	5663.81	512
DREAM-RNN	5708.39	512
DREAM-RNN	5585.62	512
DREAM-Attn	2853.96	256
DREAM-Attn	2867.38	256
DREAM-Attn	2888.04	256
DREAM-Attn	2842.92	256
DREAM-Attn	2854.17	256
DREAM-Attn	2856.75	256
DREAM-Attn	2834.64	256
DREAM-Attn	2849.77	256
DREAM-Attn	2887.72	256
DREAM-Attn	2843.27	256
DREAM-Attn	2845.79	256
DREAM-Attn	2857.71	256
DREAM-Attn	2859.72	256
DREAM-Attn	2851.88	256
DREAM-Attn	2828.68	256
DREAM-Attn	2852.14	256
DREAM-Attn	2850.53	256
DREAM-Attn	2829.55	256
DREAM-Attn	2846.94	256
DREAM-Attn	2817.4	256
DREAM-Attn	2860.39	256
DREAM-Attn	2864.46	256
DREAM-Attn	2846.93	256
DREAM-Attn	2838.27	256
DREAM-Attn	2795.65	256
DREAM-Attn	2844.84	256
DREAM-Attn	2856.75	256
DREAM-Attn	2842.34	256
DREAM-Attn	2854.2	256
DREAM-Attn	2774.37	256
DREAM-Attn	2825.25	256
DREAM-Attn	2846.34	256
DREAM-Attn	2852.06	256
DREAM-Attn	2845.33	256
DREAM-Attn	2878.17	256
DREAM-Attn	2833.33	256
DREAM-Attn	2863.6	256
DREAM-Attn	2859.59	256
DREAM-Attn	2888.64	256
DREAM-Attn	2892.5	256
DREAM-Attn	2876.86	256
DREAM-Attn	2848.72	256
DREAM-Attn	2861.42	256
DREAM-Attn	2862.87	256
DREAM-Attn	2849.02	256
DREAM-Attn	2865.13	256
DREAM-Attn	2846.88	256
DREAM-Attn	2832.22	256
DREAM-Attn	2854.98	256
DREAM-Attn	2840.96	256
DREAM-Attn	2887.36	256
